# Supplementary material for: The impact of “male clinics” on health-seeking behaviors of adult men in rural Kenya
Source: PLoS One. 2019 Nov 21;14(11):e0224749. doi: 10.1371/journal.pone.0224749 (PMC6872147; doi:10.1371/journal.pone.0224749)
Supplement: S1 Dataset — This is the entire dataset for the Male Clinics study. (XLSX) [file pone.0224749.s006.xlsx]

## Sheet: Raw data
CLINIC	MONTH	DAY	YEAR	date	SEQN	GROUP	AGE	STATKNOW	REAS	SERVOFF1	SERVOFF2	TEST1	TEST2	TEST3	TEST4	AL	CTX	TEO	DOXY	ABZ	PCM	ERT	MVIT	DICLO	ACLOX	AMXL	MTR	Other	Other NAME 1	Other NAME 2	Other NAME 3	AEP	METF	PRX	FLOX	CIPRO	TT	VENT	PRTN	HCTZ	OMEP	NIFED	FUNG	HCORT	NONE	VISIT	FREQ	DIAG1	DIAG2
1	11	28	2014	11/28/2014	IL0001	I	33	1	1	3		7	1	4		2	1	2	2	2	2	2	2	2	2	2	1	2				2	2	2	2	2	2	2	2	2	2	2	2	2	2	1	1	17
1	11	28	2014	11/28/2014	IL0002	I	57	1	1	2		2	9			2	2	2	2	2	2	2	2	2	2	2	2	2				2	2	2	2	2	2	2	2	2	1	2	2	2	2	1	1	18
1	11	28	2014	11/28/2014	IL0003	I	34	1	1	1		2				2	2	2	2	2	2	2	2	2	2	1	2	2				2	2	2	2	2	2	1	2	2	2	2	2	2	2	1	1	19
1	11	28	2014	11/28/2014	IL0004	I	47	2	1	2		1	9			2	2	2	2	2	2	2	2	2	2	2	2	2				2	2	2	2	2	2	2	2	2	2	2	2	2	1	1	1	10
1	11	28	2014	11/28/2014	IL0005	I	49	1	1	2		9				2	2	2	2	2	2	2	2	2	2	2	2	1	RSI			2	2	2	2	2	2	2	2	2	2	2	2	2	2	1	1	9
1	11	28	2014	11/28/2014	IL0006	I	40	1	1	2		9				2	2	2	2	2	2	2	2	2	2	2	2	2				2	2	2	2	2	2	2	2	2	2	2	2	2	1	1	1	9	10
1	11	28	2014	11/28/2014	IL0007	I	31	1	1	2		9				2	2	2	2	2	2	2	2	2	2	2	2	2				2	2	2	2	2	2	2	2	2	2	2	2	2	1	1	1	9	10
1	11	28	2014	11/28/2014	IL0008	I	49	1	1	2		2				2	2	2	2	2	2	2	2	2	2	2	2	2				2	2	2	2	2	2	2	2	2	2	2	2	2	1	1	1	9	10
1	11	28	2014	11/28/2014	IL0009	I	47	1	1	2		9				2	2	2	2	2	2	2	2	2	2	2	2	2				2	2	2	2	2	2	2	2	2	2	2	2	2	1	1	1	9	10
1	11	28	2014	11/28/2014	IL0010	I	40	.	1	2		9				2	2	2	2	2	2	2	2	2	2	2	2	2				2	2	2	2	2	2	2	2	2	2	2	2	2	1	1	1	9	10
1	11	28	2014	11/28/2014	IL0011	I	43	2	1	2		9	1	2		2	2	2	2	2	2	2	2	2	2	2	2	2				2	2	2	2	2	2	2	2	2	2	2	2	2	1	1	1	9	10
1	11	28	2014	11/28/2014	IL0012	I	43	2	1	2		9	1			2	2	2	2	2	2	2	2	2	2	2	2	2				2	2	2	2	2	2	2	2	2	2	2	2	2	1	1	1	9	10
1	12	19	2014	12/19/2014	IL0013	I	42	2	1	2		1				2	2	2	2	2	2	2	2	2	2	2	2	2				2	2	2	2	2	2	2	2	1	2	2	2	2	2	2	1	9
1	12	19	2014	12/19/2014	IL0014	I	32	1	1	2		98				2	2	2	2	2	2	2	2	2	2	2	2	2				2	2	2	2	2	2	2	2	2	2	2	2	2	1	1	1	.
1	12	19	2014	12/19/2014	IL0015	I	22	1	1	2		98				2	2	2	2	2	2	2	2	2	2	2	2	2				2	2	2	2	2	2	2	2	2	2	2	2	2	1	1	1	.
1	12	19	2014	12/19/2014	IL0016	I	18	2	2	1		2	1			1	2	2	2	2	1	2	2	2	2	2	2	2				2	2	2	2	2	2	2	2	2	2	2	2	2	2	1	1	1
1	12	19	2014	12/19/2014	IL0017	I	18	2	2	1		2	1			1	2	2	2	2	1	2	2	2	2	2	2	2				2	2	2	2	2	2	2	2	2	2	2	2	2	2	1	1	1
1	12	19	2014	12/19/2014	IL0018	I	26	2	1	1		1				2	2	2	2	2	2	2	2	2	2	2	2	1	actal			2	2	2	2	2	2	2	2	2	1	2	2	2	2	1	1	18
1	12	19	2014	12/19/2014	IL0019	I	20	1	2	1		2				2	2	2	2	2	1	2	2	2	2	1	2	2				2	2	2	2	2	2	2	2	2	2	2	2	2	2	1	1	3
1	12	19	2014	12/19/2014	IL0020	I	52	1	1	1	2	2	9			2	1	2	2	2	1	2	2	2	2	2	2	2				2	2	2	2	2	2	2	2	2	2	2	2	2	2	2	1	3
1	12	19	2014	12/19/2014	IL0021	I	64	1	1	1		9				2	1	2	2	2	1	2	2	2	2	2	2	2				2	2	2	2	1	2	2	2	2	2	2	2	2	2	2	1	17
1	12	19	2014	12/19/2014	IL0022	I	19	2	2	1		1	2			1	2	2	2	2	1	2	2	2	2	2	2	2				2	2	2	2	2	2	2	2	2	2	2	2	2	2	1	1	1
1	12	19	2014	12/19/2014	IL0023	I	27	2	1	1		1				2	2	2	2	2	2	2	2	2	2	2	2	2				2	2	2	2	2	2	2	2	2	2	2	2	2	1	1	1	.
1	12	19	2014	12/19/2014	IL0024	I	20	1	1	1		9				2	2	2	2	2	2	2	2	2	2	2	1	2				2	2	2	1	2	2	2	2	2	2	2	2	2	2	1	1	14
1	12	19	2014	12/19/2014	IL0025	I	18	1	2	1		2				1	2	2	2	2	1	2	2	2	2	2	2	2				2	2	2	2	2	2	2	2	2	2	2	2	2	2	1	1	1
1	12	19	2014	12/19/2014	IL0026	I	35	1	1	2		9				2	2	2	2	2	1	2	2	2	2	2	2	2				2	2	2	1	2	2	2	2	2	2	2	2	2	2	1	1	14
1	12	19	2014	12/19/2014	IL0027	I	28	2	1	1		1				2	2	2	2	2	2	2	2	2	2	2	2	2				2	2	2	2	2	2	2	2	2	2	2	2	2	1	1	1	.
1	1	28	2015	1/28/2015	IL0028	I	27	1	2	1		1	3			2	1	2	2	2	1	2	2	2	2	2	2	2				2	2	2	2	2	2	2	2	2	2	2	2	2	2	2	1	3
1	1	28	2015	1/28/2015	IL0029	I	18	1	2	1		98				2	2	1	2	2	2	2	2	2	2	2	2	2				2	2	2	2	2	2	2	1	2	2	2	2	2	2	1	1	13
1	1	28	2015	1/28/2015	IL0030	I	47	1	1	2		98				2	2	2	2	2	2	2	2	2	2	2	2	2				2	2	2	2	2	2	2	2	2	2	2	2	2	1	2	1	.
1	1	28	2015	1/28/2015	IL0031	I	18	1	1	1		1				2	2	2	2	2	2	2	2	2	2	2	2	2				2	2	2	2	2	2	2	2	2	2	2	2	2	1	.	1
1	1	28	2015	1/28/2015	IL0032	I	49	1	2	2		3				1	2	2	2	2	1	2	2	2	2	2	2	2				2	2	2	2	2	2	2	2	2	2	2	2	2	2	2	1	1
1	1	28	2015	1/28/2015	IL0033	I	47	1	1	2		98				2	2	2	2	2	2	2	2	1	2	2	2	2				2	2	2	2	2	2	2	2	2	2	2	2	2	2	1	1	12
1	1	28	2015	1/28/2015	IL0034	I	55	1	2	2		9	3			2	2	2	2	2	1	2	2	2	2	2	2	1	illegible			2	2	2	2	2	2	2	2	2	2	2	2	2	2	1	1	20	.
1	1	28	2015	1/28/2015	IL0035	I	63	1	2	1	2	2				1	2	2	2	2	1	2	2	2	2	2	2	2				2	2	2	2	2	2	2	2	2	2	2	2	2	2	2	1	1
1	1	28	2015	1/28/2015	IL0036	I	49	1	1	2		1	9			2	2	2	2	2	2	2	1	2	2	2	2	2	AT207			2	2	2	2	2	2	2	2	2	2	2	2	2	2	2	1	6
1	1	28	2015	1/28/2015	IL0037	I	63	1	2	1		7				2	2	2	2	2	2	1	2	2	2	2	2	2				2	2	2	2	2	2	2	2	2	2	1	2	2	2	1	1	17
1	2	27	2015	2/27/2015	IL0039	I	53	1	2	1		1	2			2	2	2	2	2	2	1	2	2	2	1	2	2				2	2	2	2	2	2	1	2	2	2	2	2	2	2	1	1	3
1	2	27	2015	2/27/2015	IL0040	I	32	1	2	1		2				1	2	2	2	2	1	2	2	2	2	1	2	2	AT260			2	2	2	2	2	2	2	2	2	2	2	2	2	2	1	1	2	3
1	2	27	2015	2/27/2015	IL0041	I	27	1	2	1		98				2	2	2	2	2	1	2	2	2	1	2	2	2				2	2	2	2	2	2	2	2	2	2	2	2	2	2	1	1	16
1	2	27	2015	2/27/2015	IL0042	I	40	1	2	1		98				2	2	2	2	2	1	2	2	2	1	2	2	2				2	2	2	2	2	2	2	2	2	2	2	2	2	2	1	1	14
1	2	27	2015	2/27/2015	IL0043	I	52	1	2	1		1				2	2	2	2	2	2	2	2	2	2	1	1	2				2	2	2	2	2	2	2	2	2	2	2	2	2	2	.	1	18
1	2	27	2015	2/27/2015	IL0044	I	53	1	2	1		3				2	2	2	2	2	1	2	2	2	2	1	2	2				2	2	2	2	2	2	2	1	2	2	2	2	2	2	1	1	3
1	2	27	2015	2/27/2015	IL0045	I	29	1	2	1		98				2	2	2	2	2	1	2	2	2	1	2	2	2				2	2	2	2	2	2	2	2	2	2	2	2	2	2	1	1	16
1	2	27	2015	2/27/2015	IL0046	I	18	1	2	1		2				1	2	2	2	2	1	2	2	2	2	2	2	2				2	2	2	2	2	2	2	2	2	2	2	2	2	2	1	1	1
1	2	27	2015	2/27/2015	IL0047	I	67	1	2	1		2				1	2	2	2	2	1	2	2	1	2	2	2	2				2	2	2	2	2	2	2	2	2	2	2	2	2	2	1	1	2	12
1	2	27	2015	2/27/2015	IL0048	I	78	1	2	1		98				2	2	2	2	2	2	2	2	1	2	2	2	2				2	2	2	2	2	2	2	2	2	2	2	2	2	2	1	1	16
1	2	27	2015	2/27/2015	IL0049	I	42	1	2	1		2				2	2	2	2	2	2	2	2	1	2	1	2	2				2	2	2	2	2	2	2	2	2	2	2	2	2	2	1	1	2	3
1	2	27	2015	2/27/2015	IL0050	I	27	1	2	1		3				2	2	2	2	2	2	1	2	1	2	2	1	2				2	2	2	2	2	2	2	2	2	2	2	2	2	2	1	1	3
1	2	27	2015	2/27/2015	IL0051	I	47	1	1	2		98				2	2	2	2	2	2	2	2	2	2	2	2	2				2	2	2	2	2	2	2	2	2	2	2	2	2	1	1	1	16
1	2	27	2015	2/27/2015	IL0052	I	42	1	2	1		3				2	2	2	2	2	1	2	2	2	2	1	2	2				2	2	2	2	2	2	2	2	2	2	2	2	2	2	1	1	3
1	2	27	2015	2/27/2015	IL0053	I	18	1	2	1		2				1	2	2	2	2	1	2	2	2	2	2	2	2				2	2	2	2	2	2	2	2	2	2	2	2	2	2	1	1	1
1	2	27	2015	2/27/2015	IL0054	I	74	1	2	1		3				1	2	2	2	2	2	2	2	2	2	2	2	2				2	2	2	2	2	2	2	2	2	2	2	2	2	2	1	1	1
1	2	27	2015	2/27/2015	IL0055	I	35	1	2	1		1	8			2	2	2	2	2	1	2	2	2	2	1	1	2				2	2	2	2	2	2	2	2	2	2	2	2	2	2	1	1	3	7
1	2	27	2015	2/27/2015	IL0056	I	62	1	1	2		98				2	2	2	2	2	1	2	2	2	2	1	2	2				2	2	2	2	2	2	2	2	2	2	2	2	2	2	1	1	9
1	2	27	2015	2/27/2015	IL0057	I	65	1	2	1		98				2	2	2	2	2	2	2	2	2	1	2	2	2				2	2	2	2	2	2	2	2	2	2	2	2	2	2	1	1	16
1	2	27	2015	2/27/2015	IL0058	I	83	1	1	2	1	3				2	2	2	2	2	1	2	2	2	2	1	2	2				2	2	2	2	2	2	2	2	2	2	2	2	2	2	.	1	3
1	2	27	2015	2/27/2015	IL0059	I	48	1	2	1		7				2	2	2	2	2	2	2	2	2	2	2	1	2				2	2	2	2	2	2	2	2	2	2	2	2	2	2	1	1	17
1	3	31	2015	3/31/2015	IL0060	I	49	1	2	1		98				2	2	2	2	2	1	2	2	2	2	1	2	2				2	2	2	2	2	2	2	2	2	2	2	2	2	2	1	1	.
1	3	31	2015	3/31/2015	IL0061	I	37	1	2	1		2	6			1	2	2	2	2	1	2	2	2	2	2	2	2				2	2	2	2	2	2	2	2	2	2	2	2	2	2	2	1	1
1	3	31	2015	3/31/2015	IL0062	I	23	1	2	1		3				1	2	2	2	2	1	2	2	2	2	2	2	2				2	2	2	2	2	2	2	2	2	2	2	2	2	2	1	1	1
1	3	31	2015	3/31/2015	IL0063	I	28	1	2	1		2	99			2	2	2	2	2	1	2	2	2	2	2	2	2				2	2	2	2	1	2	2	2	2	2	2	2	2	2	2	1	5
1	3	31	2015	3/31/2015	IL0064	I	52	1	2	1		2				2	2	2	2	1	1	2	2	2	2	2	1	2				2	2	2	2	2	2	2	2	2	2	2	2	2	2	2	1	4	16
1	3	31	2015	3/31/2015	IL0065	I	34	1	1	2		98				2	2	2	2	2	2	2	2	2	2	2	2	2				2	2	2	2	2	2	2	2	2	2	2	2	2	1	2	1	16
1	3	31	2015	3/31/2015	IL0066	I	47	1	1	2		4	7	9		2	2	2	2	2	1	1	2	2	2	2	1	2				2	2	2	2	2	2	2	2	2	2	2	2	2	2	2	1	17
1	3	31	2015	3/31/2015	IL0067	I	33	1	2	1		1	7			2	2	2	2	2	1	2	2	2	2	2	1	2				2	2	2	2	1	2	2	2	2	2	2	2	2	2	2	1	17
1	3	31	2015	3/31/2015	IL0068	I	23	1	2	1		1				2	2	2	2	2	2	2	2	1	2	1	2	2				2	2	2	2	2	2	2	2	2	2	2	2	2	2	.	1	20
1	3	31	2015	3/31/2015	IL0069	I	24	1	1	1		98				2	2	2	2	2	2	2	2	2	1	2	2	2				2	2	2	2	2	2	2	1	2	2	2	2	2	2	1	1	3
1	4	22	2015	4/22/2015	IL0070	I	60	1	2	1	2	2				2	2	2	2	2	1	2	2	2	2	1	2	2				2	2	2	2	2	2	2	2	2	2	2	2	2	2	2	1	3
1	4	22	2015	4/22/2015	IL0071	I	44	1	2	1		2				2	2	2	2	2	1	2	2	2	2	2	2	2				2	2	2	2	2	2	2	2	2	2	2	2	2	2	1	1	16
1	4	22	2015	4/22/2015	IL0072	I	49	1	1	1		2				1	2	2	2	2	2	2	2	1	2	1	2	2				2	2	2	2	2	2	2	2	2	2	2	2	2	2	2	1	3	2
1	4	22	2015	4/22/2015	IL0073	I	35	1	2	1		2				2	2	2	2	2	2	1	2	1	2	2	2	2				2	2	2	2	2	2	2	2	2	2	2	2	2	2	2	1	17
1	4	22	2015	4/22/2015	IL0074	I	18	1	2	1		2				2	2	2	2	2	2	2	2	1	1	2	2	2				2	2	2	2	2	2	2	2	2	2	2	2	2	2	2	1	14
1	4	22	2015	4/22/2015	IL0075	I	58	1	2	1		2				2	2	2	2	2	2	2	2	1	2	1	2	2				2	2	2	1	2	2	2	2	2	2	2	2	2	2	2	1	7
1	4	22	2015	4/22/2015	IL0076	I	56	1	2	1		2				2	2	2	2	2	2	2	2	1	2	2	2	2				2	2	2	2	1	2	2	2	2	2	2	2	2	2	2	1	5
1	4	22	2015	4/22/2015	IL0077	I	49	1	2	1		2				2	2	2	2	2	2	2	2	1	2	2	2	2				2	2	2	2	1	2	2	2	2	2	2	2	2	2	.	1	17
1	4	22	2015	4/22/2015	IL0078	I	40	1	2	4		98				2	2	2	2	2	2	2	2	2	2	2	2	2				2	2	2	2	2	2	2	2	2	2	2	2	2	1	2	1	14
1	4	22	2015	4/22/2015	IL0079	I	51	1	2	1		98				2	2	2	2	2	1	1	2	2	2	2	2	2				2	2	2	2	2	2	2	2	2	2	2	2	2	2	1	1	16
1	4	22	2015	4/22/2015	IL0080	I	32	1	1	1		98				2	2	2	2	2	2	2	2	2	2	2	2	2				2	2	2	2	2	2	2	2	2	2	2	2	2	1	2	1	16
1	4	22	2015	4/22/2015	IL0081	I	66	1	2	1		2				2	2	2	2	2	2	1	2	1	2	2	1	2				2	2	2	2	2	2	2	2	2	2	2	2	2	2	2	1	16
1	4	22	2015	4/22/2015	IL0082	I	50	1	2	1		2				2	2	2	2	2	2	2	2	1	1	2	2	2				2	2	2	2	2	2	2	2	2	2	2	2	2	2	2	1	3
1	4	22	2015	4/22/2015	IL0083	I	52	1	2	1		2	7			2	2	2	1	2	2	2	2	1	2	2	1	2				2	2	2	2	2	2	2	2	2	2	2	2	2	2	2	1	17
1	4	22	2015	4/22/2015	IL0084	I	51	1	2	1		2				2	2	2	2	2	1	2	2	2	2	1	2	2				2	2	2	2	2	2	2	2	2	2	2	2	2	2	2	1	3
1	4	22	2015	4/22/2015	IL0085	I	35	1	2	1		2				2	2	2	2	2	2	2	2	1	2	1	2	2				2	2	2	2	2	2	2	2	2	2	2	2	2	2	2	1	3
1	4	22	2015	4/22/2015	IL0086	I	50	1	2	1		2				2	2	2	2	2	2	1	2	1	2	2	1	2				2	2	2	2	2	2	2	2	2	2	2	2	2	2	2	1	3	5
1	4	22	2015	4/22/2015	IL0087	I	22	1	1	1		2				2	2	2	2	2	2	2	2	1	2	1	2	2				2	2	2	2	2	2	2	2	2	2	2	2	2	2	2	1	3
1	4	22	2015	4/22/2015	IL0088	I	28	1	2	1		2				2	2	2	2	2	1	1	2	2	2	2	2	2				2	2	2	2	2	2	2	2	2	2	2	2	2	2	2	1	3
1	4	22	2015	4/22/2015	IL0089	I	67	1	2	1		2				2	2	2	2	2	1	2	2	2	2	2	2	2				2	2	2	2	2	2	2	2	2	2	2	2	2	2	.	1	12
1	4	22	2015	4/22/2015	IL0090	I	25	1	2	1		98				2	2	2	2	2	2	2	2	1	1	2	2	2				2	2	2	2	2	2	2	2	2	2	2	2	2	2	2	1	8
1	5	26	2015	5/26/2015	IL0091	I	51	1	2	1		2				2	2	2	2	2	1	1	2	2	2	2	1	2				2	2	2	2	2	2	2	2	2	1	2	2	2	2	.	1	3	18
1	5	26	2015	5/26/2015	IL0092	I	44	1	2	1		2	7			2	2	2	2	2	1	1	2	2	2	2	1	2				2	2	2	2	2	2	2	2	2	2	2	2	2	2	2	1	17
1	5	26	2015	5/26/2015	IL0093	I	23	1	2	1		1	7			2	2	2	2	2	1	1	2	2	2	2	1	2				2	2	2	2	2	2	2	2	2	2	2	2	2	2	1	1	16
1	5	26	2015	5/26/2015	IL0094	I	52	1	2	1		1				2	2	2	2	2	2	2	2	2	1	2	2	2				2	2	2	2	2	2	2	1	2	2	2	2	2	2	2	1	13
1	5	26	2015	5/26/2015	IL0095	I	18	1	2	1		2				1	2	2	2	2	1	2	2	2	2	2	2	2				2	2	2	2	2	2	2	2	2	2	2	2	2	2	2	1	1
1	5	26	2015	5/26/2015	IL0096	I	51	1	2	1		3				2	2	2	2	2	1	2	2	2	2	1	2	2				2	2	2	2	2	2	2	1	2	2	2	2	2	2	2	1	3
1	5	26	2015	5/26/2015	IL0097	I	56	1	2	1		2	6			2	2	2	2	2	1	2	2	2	1	2	2	2				2	2	2	2	2	2	2	2	2	2	2	2	2	2	2	1	3
1	5	26	2015	5/26/2015	IL0098	I	26	2	2	1		1				2	2	2	2	2	1	2	2	2	2	1	2	2				2	2	2	2	2	2	2	2	2	2	2	2	2	2	1	1	14
1	5	26	2015	5/26/2015	IL0099	I	63	1	2	1		3	7			2	2	2	2	2	1	2	2	2	2	2	2	2				2	2	2	2	2	2	2	2	2	2	2	2	2	2	.	1	.
1	5	26	2015	5/26/2015	IL0100	I	61	1	2	1		2	7			2	2	2	2	2	1	1	2	2	2	2	1	2				2	2	2	2	2	2	2	2	2	2	2	2	2	2	2	1	17
1	5	26	2015	5/26/2015	IL0101	I	62	1	2	1		98				2	2	2	2	2	2	2	2	1	2	2	2	1	Ceftriaxone			2	2	2	2	2	2	2	2	2	2	2	2	2	2	1	1	8
1	5	26	2015	5/26/2015	IL0102	I	50	1	2	1		98				2	2	2	2	2	1	2	2	2	1	2	2	2				2	2	2	2	2	2	2	1	2	2	2	2	2	2	2	1	3	13
1	5	26	2015	5/26/2015	IL0103	I	60	1	2	2		9				2	2	2	2	2	2	2	1	1	2	2	2	1	Amitriptyline			2	2	2	2	2	2	2	2	2	2	2	2	2	2	2	1	16
1	5	26	2015	5/26/2015	IL0104	I	26	1	2	1		99				2	2	2	2	2	2	2	2	1	2	2	2	2				2	2	2	1	2	2	2	2	2	2	2	2	2	2	1	1	12
1	5	26	2015	5/26/2015	IL0105	I	60	1	2	1		2				2	2	2	2	2	1	2	2	2	2	1	2	2				2	2	2	2	2	2	2	2	2	2	2	2	2	2	2	1	3
1	5	26	2015	5/26/2015	IL0106	I	64	1	2	1		3				2	2	2	2	2	1	2	2	2	2	1	2	2				2	2	2	2	2	2	2	1	2	2	2	2	2	2	2	1	3
1	5	26	2015	5/26/2015	IL0107	I	20	1	2	1		2				1	2	2	2	2	1	2	2	2	2	1	2	2				2	2	2	2	2	2	2	2	2	2	2	2	2	2	1	1	2	3
1	5	26	2015	5/26/2015	IL0108	I	22	1	2	1		2				1	2	2	2	2	1	2	2	2	2	1	2	2				2	2	2	2	2	2	2	1	2	2	2	2	2	2	1	1	2	3
1	6	30	2015	6/30/2015	IL0109	I	26	1	2	1		2				1	2	2	2	2	1	2	2	2	2	1	2	2				2	2	2	2	2	2	2	1	2	2	2	2	2	2	2	1	1
1	6	30	2015	6/30/2015	IL0110	I	60	1	2	1		2				2	2	2	2	2	2	2	2	2	2	2	2	2				1	2	2	2	2	2	2	2	2	2	2	2	2	2	2	1	11
1	6	30	2015	6/30/2015	IL0111	I	33	1	2	1		2	6			1	2	2	2	1	1	2	2	2	2	2	1	2				2	2	2	2	2	2	2	2	2	2	2	2	2	2	2	1	2	7
1	6	30	2015	6/30/2015	IL0112	I	16	2	2	1		1	2			1	2	2	2	2	1	2	2	2	2	2	2	2				2	2	2	2	2	2	2	2	2	2	2	2	2	2	2	1	1
1	6	30	2015	6/30/2015	IL0113	I	52	1	2	1	3	2	4	7		2	2	2	2	2	1	1	2	2	2	2	1	2				2	2	2	2	2	2	2	2	2	2	2	2	2	2	2	1	17
1	6	30	2015	6/30/2015	IL0114	I	45	1	2	1		2				1	2	2	2	2	1	2	2	2	2	1	2	2				2	2	2	2	2	2	2	2	2	2	2	2	2	2	2	1	2	3
1	6	30	2015	6/30/2015	IL0115	I	35	1	2	1		2				2	2	2	2	2	1	2	2	2	1	2	2	2				2	2	2	2	2	2	2	2	2	2	2	2	2	2	2	1	14
1	6	30	2015	6/30/2015	IL0116	I	.	.	2	.		98				2	2	2	2	2	1	2	2	2	1	2	2	2				2	2	2	2	2	2	2	2	2	2	2	2	2	2	2	1	3
1	6	30	2015	6/30/2015	IL0117	I	65	1	2	1		98				2	2	2	2	2	2	2	2	2	1	2	2	1	xtradermcream			2	2	2	2	2	2	2	2	2	2	2	2	2	2	2	1	13
1	6	30	2015	6/30/2015	IL0118	I	33	1	2	1		98				2	2	2	2	2	2	2	2	1	1	2	2	2				2	2	2	2	2	1	2	2	2	2	2	2	2	2	2	1	14
1	6	30	2015	6/30/2015	IL0119	I	65	1	2	1		99				2	2	2	2	2	1	2	2	2	2	2	2	2				2	2	2	2	1	2	2	2	2	2	2	2	2	2	2	1	5
1	6	30	2015	6/30/2015	IL0120	I	15	2	2	1		1	2			1	2	2	2	2	1	2	2	2	2	1	2	2				2	2	2	2	2	2	2	2	2	2	2	2	2	2	2	1	2	3
1	6	30	2015	6/30/2015	IL0121	I	51	1	2	1		2				2	2	2	2	2	1	2	2	2	1	2	2	2				2	2	2	2	2	2	2	2	2	2	2	2	2	2	2	1	3
1	6	30	2015	6/30/2015	IL0122	I	47	1	2	1		2				2	2	2	2	2	1	2	2	2	2	1	2	2				2	2	2	2	2	2	2	2	2	2	2	2	2	2	2	1	3
1	6	30	2015	6/30/2015	IL0123	I	68	1	2	1		2	7			2	2	2	1	2	1	2	2	2	2	2	1	2				2	2	2	2	2	2	2	2	2	2	2	2	2	2	2	1	17
1	6	30	2015	6/30/2015	IL0124	I	15	2	2	1		1	2			2	2	2	2	2	1	2	2	2	1	2	2	2				2	2	2	2	2	2	2	2	2	2	2	2	2	2	2	1	14
1	6	30	2015	6/30/2015	IL0125	I	66	1	2	1		2				2	2	2	2	2	1	2	2	2	1	2	2	2				2	2	2	2	2	2	2	2	2	2	2	2	2	2	2	1	3
1	6	30	2015	6/30/2015	IL0126	I	57	1	2	1		2				2	2	2	2	2	1	2	2	2	2	1	1	1	ornex			2	2	2	2	2	2	2	2	2	2	2	2	2	2	2	1	18
1	6	30	2015	6/30/2015	IL0127	I	55	1	2	1		2				1	2	2	2	2	1	2	2	2	1	2	2	2				2	2	2	2	2	2	2	2	2	2	2	2	2	2	2	1	2	14
1	6	30	2015	6/30/2015	IL0128	I	55	1	2	1		2				2	2	2	2	2	1	2	2	2	2	1	2	2				2	2	2	2	2	2	2	2	2	2	2	2	2	2	2	1	3
1	7	31	2015	7/31/2015	IL0131	I	29	1	2	1		98				2	2	2	2	2	2	2	2	1	1	2	2	2				2	2	2	2	2	2	2	2	2	2	2	2	2	2	2	1	16
1	7	31	2015	7/31/2015	IL0132	I	62	1	1	3		98				2	2	2	2	2	2	2	2	2	2	2	2	2				2	2	2	2	2	2	2	2	2	2	2	2	2	1	2	1	.
1	7	31	2015	7/31/2015	IL0133	I	21	1	2	1		2				1	2	2	2	2	1	2	2	2	2	1	2	2				2	2	2	2	2	2	2	2	2	2	2	2	2	2	2	1	2	3
1	7	31	2015	7/31/2015	IL0134	I	28	1	2	1		2				1	2	2	2	2	1	2	2	2	2	2	2	2				2	2	2	2	1	2	2	2	2	2	2	2	2	2	2	1	2	7
1	7	31	2015	7/31/2015	IL0135	I	25	2	2	1		1	2			1	2	2	2	2	1	2	2	2	1	2	2	2				2	2	2	2	2	2	2	2	2	2	2	2	2	2	2	1	2	16
1	7	31	2015	7/31/2015	IL0136	I	78	1	2	1		98				2	2	2	2	2	2	2	1	1	2	2	2	2				2	2	2	2	2	2	2	2	2	2	2	2	2	2	2	1	6
1	7	31	2015	7/31/2015	IL0137	I	19	2	2	1		1	2			2	2	2	2	2	1	1	2	2	2	2	2	2				2	2	2	2	2	2	2	2	2	2	2	2	2	2	2	1	3
1	7	31	2015	7/31/2015	IL0138	I	41	2	2	1		1				2	2	2	2	2	2	2	2	1	2	2	2	2				2	2	2	2	2	2	2	2	2	2	2	2	2	2	1	1	20
1	7	31	2015	7/31/2015	IL0139	I	59	2	2	1		1	2			2	2	2	2	2	2	2	2	1	2	2	2	2				2	2	2	2	2	2	2	2	2	2	2	2	2	2	2	1	12
1	7	31	2015	7/31/2015	IL0140	I	20	2	2	1		1	2			1	2	2	2	2	1	2	2	2	2	2	2	2				2	2	2	2	2	2	2	2	2	2	2	2	2	2	1	1	1
1	7	31	2015	7/31/2015	IL0141	I	26	1	2	1		2				2	2	2	2	2	1	2	2	2	1	2	2	2				2	2	2	2	2	2	2	2	2	2	2	2	2	2	2	1	3
1	7	31	2015	7/31/2015	IL0142	I	17	2	2	1		1	6			2	2	2	2	2	2	2	2	2	2	2	2	2				2	2	2	2	2	2	2	2	2	2	2	2	2	1	1	1	.
1	7	31	2015	7/31/2015	IL0143	I	19	2	2	1		1				2	2	2	2	2	1	1	2	2	2	2	2	2				2	2	2	2	2	2	2	2	2	2	2	2	2	2	1	1	3
1	7	31	2015	7/31/2015	IL0144	I	55	2	2	1		1	2	99		2	2	2	2	2	1	1	2	2	2	2	2	2				2	2	2	2	2	2	2	2	2	2	2	2	2	2	1	1	3
1	7	31	2015	7/31/2015	IL0145	I	32	1	1	2		98				2	2	2	2	2	2	2	2	2	2	2	2	2				2	2	2	2	2	2	2	2	2	2	2	2	2	1	2	1	.
1	7	31	2015	7/31/2015	IL0146	I	18	1	2	1		98				2	2	2	2	2	1	2	2	2	2	1	2	2				2	2	2	2	2	2	2	2	2	2	2	2	2	2	1	1	14
1	7	31	2015	7/31/2015	IL0147	I	52	1	2	1		3				2	2	2	2	2	1	1	2	1	2	2	2	2				2	2	2	2	2	2	2	1	2	2	2	2	2	2	2	1	3	16
1	7	31	2015	7/31/2015	IL0148	I	62	2	2	1		1				2	2	2	2	1	2	2	2	2	2	1	2	1	Anusolcream			2	2	2	2	2	2	2	2	2	2	2	2	2	2	1	1	16
1	7	31	2015	7/31/2015	IL0149	I	67	2	2	1		1	3	10		2	2	2	2	2	1	2	2	2	2	2	2	1	HPK			2	2	2	2	2	2	2	2	2	2	2	2	2	2	1	1	12	18
1	7	31	2015	7/31/2015	IL0150	I	48	1	2	1		98				2	2	2	2	2	1	2	1	2	2	2	2	2				2	2	2	2	2	2	2	2	2	2	2	2	2	2	2	1	6
1	7	31	2015	7/31/2015	IL0151	I	64	1	2	1		2				2	2	2	2	2	2	2	2	2	2	2	2	1	AAFB			2	2	2	2	2	2	2	2	2	2	2	2	2	2	2	1	3
1	8	28	2015	8/28/2015	IL0152	I	30	2	2	1		1	2	10		2	2	2	1	2	1	2	2	2	2	2	1	2				2	2	2	2	1	2	2	2	2	1	2	2	2	2	2	1	18	17
1	8	28	2015	8/28/2015	IL0153	I	52	1	2	1		2	8			2	2	2	2	1	1	2	2	2	2	2	2	2				2	2	2	2	1	2	2	2	2	1	2	2	2	2	2	1	18	7
1	8	28	2015	8/28/2015	IL0154	I	49	1	2	1		2	7			1	2	2	2	2	1	2	2	2	2	2	1	2				2	2	2	2	1	2	2	2	2	2	2	2	2	2	2	1	2	16
1	8	28	2015	8/28/2015	IL0155	I	74	1	2	1		2				2	2	2	2	2	1	2	2	2	1	2	2	2				2	2	2	2	2	2	2	2	2	1	2	2	2	2	1	1	3	18
1	8	28	2015	8/28/2015	IL0156	I	47	2	2	1		1	2	99		2	2	2	2	2	1	1	2	2	2	2	2	2				2	2	2	2	2	2	2	2	2	2	2	2	2	2	2	1	3
1	8	28	2015	8/28/2015	IL0157	I	72	1	2	1		2	7			2	2	2	1	2	2	2	2	2	2	2	2	2				1	2	2	2	1	2	2	2	2	2	2	2	2	2	2	1	11	17
1	8	28	2015	8/28/2015	IL0158	I	20	2	2	1		1	10			2	2	2	2	2	1	2	2	2	2	2	2	1	Relcergel			2	2	2	2	2	2	2	2	2	1	2	2	2	2	1	1	18
1	8	28	2015	8/28/2015	IL0159	I	64	1	2	1		98				2	2	2	2	2	2	2	2	1	2	2	2	2				2	2	2	2	2	2	2	2	2	2	2	2	2	2	2	1	16
1	8	28	2015	8/28/2015	IL0160	I	.	2	2	1		1	7			2	2	2	1	2	1	2	2	2	2	2	1	2				2	2	2	2	1	2	2	2	2	2	2	2	2	2	1	1	17
1	8	28	2015	8/28/2015	IL0161	I	37	1	1	2		98				2	2	2	2	2	2	2	2	2	2	2	2	2				2	2	2	2	2	2	2	2	2	2	2	2	2	1	1	1	.
1	8	28	2015	8/28/2015	IL0162	I	38	1	2	1		98				2	2	2	2	2	1	2	2	2	2	1	2	2				2	2	2	2	2	2	2	2	2	2	2	2	2	2	2	1	14
1	8	28	2015	8/28/2015	IL0163	I	33	1	2	1		98				2	2	2	2	2	2	2	2	2	2	2	2	1	Catoxymag			2	2	2	2	1	2	2	2	2	1	2	2	2	2	2	1	18	5
1	8	28	2015	8/28/2015	IL0164	I	34	2	2	1		1	2			1	2	2	2	1	1	2	2	2	2	2	2	1	magnesiumtrisilicate			2	2	2	2	2	2	2	2	2	2	2	2	2	2	1	1	1
1	9	30	2015	9/30/2015	IL0165	I	68	2	2	1		1	2			2	2	2	2	2	2	2	2	2	2	2	2	2				2	1	2	2	2	2	2	2	2	2	2	2	2	2	2	1	13	12
1	9	30	2015	9/30/2015	IL0166	I	76	2	2	1		1	2			2	2	2	2	2	1	1	2	2	2	2	2	2				2	2	2	2	2	2	2	2	2	2	2	2	2	2	2	1	3
1	9	30	2015	9/30/2015	IL0167	I	15	2	1	1		1				2	2	2	2	2	2	2	2	2	2	2	2	2				2	2	2	2	2	2	2	2	2	2	2	2	2	1	1	1	.
1	9	30	2015	9/30/2015	IL0168	I	45	1	1	1	2	98				2	2	2	2	2	2	2	2	2	2	2	2	2				2	2	2	2	2	2	2	2	2	2	2	2	2	1	.	1
1	9	30	2015	9/30/2015	IL0169	I	46	1	2	1		2				2	2	2	2	2	2	2	2	1	2	2	2	2				2	2	2	2	2	2	2	2	2	2	2	2	2	2	2	1	16
1	9	30	2015	9/30/2015	IL0170	I	66	2	2	1		1	2			2	2	2	2	2	2	1	2	2	2	2	2	2				2	2	2	2	2	2	2	2	2	2	2	2	2	2	1	1	3
1	10	30	2015	10/30/2015	IL0171	I	27	2	1	1		1				2	2	2	2	2	2	2	2	2	2	2	2	2				2	2	2	2	2	2	2	2	2	2	2	2	2	1	1	1	16
1	10	30	2015	10/30/2015	IL0172	I	15	2	2	1		1	2			1	2	2	2	2	1	2	2	2	2	2	2	2				2	2	2	2	2	2	2	2	2	2	2	2	2	2	2	1	1
1	11	25	2015	11/25/2015	IL0173	I	43	1	2	1		98				2	2	2	2	2	2	2	2	1	2	2	2	2				2	2	2	2	2	2	2	2	2	2	2	2	2	2	2	1	20
1	11	25	2015	11/25/2015	IL0174	I	47	1	1	1		98				2	2	2	2	2	2	2	2	2	2	2	2	2				1	2	2	2	2	2	2	2	2	2	2	2	2	2	2	1	11
1	11	25	2015	11/25/2015	IL0175	I	49	1	1	1		98				2	2	2	2	2	2	2	2	2	2	2	2	1	Haloperidol	artane		2	2	2	2	2	2	2	2	2	2	2	2	2	2	2	1	16
1	11	25	2015	11/25/2015	IL0176	I	29	1	1	1		98				2	2	2	2	2	2	2	2	2	2	2	2	2				1	2	2	2	2	2	2	2	2	2	2	2	2	2	2	1	11
1	11	25	2015	11/25/2015	IL0177	I	30	2	1	1		98				2	2	2	2	2	1	2	2	2	2	2	2	1	Zenflox			2	2	2	2	2	2	2	1	2	2	2	2	1	2	2	1	13
1	11	25	2015	11/25/2015	IL0178	I	51	2	1	1		1				2	2	2	2	2	2	2	2	2	2	2	2	2				1	2	2	2	2	2	2	2	2	2	2	2	2	2	2	1	11
1	11	25	2015	11/25/2015	IL0179	I	20	1	1	1		98				2	2	2	2	2	2	2	2	2	2	2	2	2				1	2	2	2	2	2	2	2	2	2	2	2	2	2	2	1	11
1	11	25	2015	11/25/2015	IL0180	I	18	1	2	1		3				2	2	2	2	2	1	2	2	2	2	2	2	2				2	2	2	2	2	2	2	1	2	2	2	2	1	2	1	1	13
1	11	25	2015	11/25/2015	IL0181	I	.	1	1	1		98				2	2	2	2	2	2	2	2	2	2	2	2	2				1	2	2	2	2	2	2	2	2	2	2	2	2	2	1	1	11
1	11	25	2015	11/25/2015	IL0182	I	64	1	2	1		2				2	2	2	2	2	1	2	1	2	1	2	2	2				2	2	2	2	2	2	2	2	2	2	2	2	2	2	1	1	3	6
1	11	25	2015	11/25/2015	IL0183	I	68	1	2	1	2	2				2	2	2	2	2	2	2	2	2	2	2	2	1	xtradermcream			2	2	2	2	2	2	2	2	2	2	1	2	2	2	2	1	13	9
1	11	25	2015	11/25/2015	IL0184	I	51	1	2	1		2	7			2	2	2	2	2	1	2	1	2	2	2	1	1	Sildenafil			2	2	2	2	1	2	2	2	2	2	2	2	2	2	2	1	15	6
1	11	25	2015	11/25/2015	IL0185	I	65	2	2	1		1	2			2	2	2	2	2	1	2	2	2	2	2	2	1	DCS			2	2	2	2	1	2	2	2	2	2	2	2	2	2	1	1	5
2	11	17	2014	11/17/2014	IM0001	I	73	1	1	1		98				2	1	2	2	1	2	2	2	2	2	2	2	2				2	2	2	2	2	2	2	2	2	2	2	1	2	2	1	1	14
2	11	17	2014	11/17/2014	IM0002	I	22	2	1	3		1				2	1	2	2	2	1	2	2	2	2	2	2	2				2	2	2	2	2	2	2	2	2	2	2	2	2	2	1	1	3
2	11	17	2014	11/17/2014	IM0003	I	28	1	1	3		4				2	2	2	2	2	2	2	2	2	2	2	2	2				2	2	2	2	2	2	2	2	2	2	2	2	2	1	1	1	.
2	11	17	2014	11/17/2014	IM0004	I	27	1	2	1		3				1	2	2	2	2	1	2	2	2	2	2	2	2				2	2	2	2	2	2	2	2	2	2	2	2	2	2	1	1	1
2	11	17	2014	11/17/2014	IM0005	I	45	2	1	1		1				2	2	2	1	2	2	2	2	2	2	2	1	2				2	2	2	1	2	2	2	2	2	2	2	2	2	2	1	1	14
2	11	17	2014	11/17/2014	IM0006	I	54	1	1	1	2	98				2	2	2	2	2	2	2	2	2	2	2	2	2				2	2	2	2	2	2	2	2	2	2	2	2	2	1	1	1	.
2	11	17	2014	11/17/2014	IM0007	I	20	2	2	1		1	3			2	1	2	2	2	1	2	2	2	2	2	2	2				2	2	2	2	2	2	2	2	2	2	2	2	2	2	1	1	3
2	11	17	2014	11/17/2014	IM0008	I	29	1	1	1		98				2	1	1	2	2	2	2	2	2	2	2	2	2				2	2	2	2	2	2	2	2	2	2	2	2	2	2	1	1	3	16
2	11	17	2014	11/17/2014	IM0009	I	.	2	1	3		1	4			2	2	2	1	2	2	2	2	2	2	2	1	1	ceftriaxone			2	2	2	2	1	2	2	2	2	2	2	2	2	2	1	1	4
2	11	17	2014	11/17/2014	IM0010	I	55	1	1	2						2	2	2	2	2	2	2	2	2	2	2	1	2				2	2	2	1	2	1	2	2	2	2	2	2	2	2	1	1	14
2	11	17	2014	11/17/2014	IM0011	I	66	1	1	2		9	99			2	2	2	2	2	2	2	1	2	2	2	2	2				2	1	2	2	2	2	2	2	2	2	2	2	2	2	1	1	6
2	11	17	2014	11/17/2014	IM0012	I	48	2	1	1		1	9			2	2	2	2	1	2	2	2	2	2	2	1	2				2	2	2	1	2	2	2	2	2	2	2	2	2	2	1	1	14
2	11	17	2014	11/17/2014	IM0013	I	59	2	1	1		1				2	2	2	2	2	2	2	2	2	2	2	2	2				2	2	2	2	2	2	2	2	2	2	2	1	2	2	1	1	8
2	11	17	2014	11/17/2014	IM0014	I	43	1	1	1		3				2	2	2	2	2	2	2	2	2	2	2	2	2				2	2	2	2	2	2	2	2	2	2	2	2	2	1	1	1	.
2	12	17	2014	12/17/2014	IM0015	I	20	2	1	1		1				2	2	2	2	2	2	2	2	2	2	2	2	2				2	2	2	2	2	2	2	2	2	2	2	2	2	1	1	1	.
2	12	17	2014	12/17/2014	IM0016	I	49	1	1	2		2				2	2	2	2	2	2	2	2	2	2	2	2	2				2	2	2	2	2	2	2	2	1	2	2	2	2	2	2	1	9
2	12	17	2014	12/17/2014	IM0017	I	30	2	2	1		2				1	2	2	2	2	1	2	2	2	2	2	2	2				2	2	2	2	2	2	2	2	2	2	2	2	2	2	1	1	1
2	12	17	2014	12/17/2014	IM0018	I	60	1	1	2		9				2	2	2	2	2	2	2	1	2	2	2	1	2				2	2	2	2	2	2	2	2	2	2	2	2	2	2	1	1	10
2	1	30	2015	1/30/2015	IM0019	I	43	1	1	1		98				2	2	2	1	2	2	2	2	1	1	2	2	2				2	2	2	2	2	2	2	2	2	2	2	2	2	2	1	1	4	16
2	1	30	2015	1/30/2015	IM0020	I	62	2	1	1		1	3			1	2	2	2	2	1	2	2	2	2	2	2	2				2	2	2	2	2	2	2	2	2	2	2	2	2	2	1	1	1
2	1	30	2015	1/30/2015	IM0021	I	56	1	1	1		98				2	2	2	2	2	2	2	2	1	2	1	2	2				2	2	2	2	2	1	2	2	2	2	2	2	2	2	1	1	14
2	2	25	2015	2/25/2015	IM0022	I	29	1	2	1		1	3			2	2	2	1	2	2	2	2	1	2	2	1	2				2	2	2	2	2	2	2	2	2	2	2	2	2	2	1	1	17	7
2	2	25	2015	2/25/2015	IM0023	I	68	1	2	1		99				2	2	2	2	2	2	2	2	1	2	2	1	2				2	2	2	2	1	2	2	2	2	2	2	2	2	2	1	1	17	16
2	2	25	2015	2/25/2015	IM0024	I	56	1	2	1		3				2	2	2	2	2	1	2	2	1	1	2	2	2				2	2	2	2	2	2	2	2	2	2	2	2	2	2	1	1	8
2	2	25	2015	2/25/2015	IM0025	I	31	1	2	1		7				1	2	2	2	2	1	2	2	2	2	2	2	2				2	2	2	2	1	2	2	2	2	2	2	2	2	2	1	1	17
2	2	25	2015	2/25/2015	IM0026	I	38	1	2	1		1				2	2	2	2	2	1	2	2	2	2	1	2	2				2	2	2	2	2	2	2	2	2	2	2	2	2	2	.	1	3
2	2	25	2015	2/25/2015	IM0027	I	32	1	2	1		3				1	2	2	2	2	1	2	2	2	1	2	2	2				2	2	2	2	2	2	2	2	2	2	2	2	2	2	1	1	2	3
2	2	25	2015	2/25/2015	IM0028	I	25	1	2	1		3	99			2	2	2	2	2	1	2	2	2	2	2	1	2				2	2	2	2	1	2	2	2	2	2	2	2	2	2	1	1	2	5
2	2	25	2015	2/25/2015	IM0029	I	.	1	2	1		1	4			2	2	2	2	2	2	1	2	2	2	2	1	2				2	2	2	2	2	2	2	1	2	2	2	2	2	2	1	1	4
2	3	30	2015	3/30/2015	IM0030	I	18	1	2	1		2				1	2	2	2	2	2	2	2	1	2	2	2	2				2	2	2	2	2	2	2	2	2	2	2	2	2	2	2	1	1
2	3	30	2015	3/30/2015	IM0031	I	72	1	2	1		2	9			2	2	2	2	2	2	2	2	2	2	2	2	2				2	1	2	2	2	2	2	2	2	2	2	2	2	2	2	1	12
2	3	30	2015	3/30/2015	IM0032	I	52	1	2	1		2	6			1	2	2	2	2	1	2	1	2	2	1	2	2				2	2	2	2	2	2	2	2	2	2	2	2	2	2	1	1	2	3
2	3	30	2015	3/30/2015	IM0033	I	56	1	1	1		9				2	2	2	2	2	2	2	2	2	2	2	2	2				2	1	2	2	2	2	2	2	2	2	2	2	2	2	2	1	10
2	3	30	2015	3/30/2015	IM0034	I	22	1	2	1		2				1	2	2	2	2	1	2	2	2	2	2	2	2				2	2	2	2	2	2	2	2	2	2	2	2	2	2	2	1	1
2	3	30	2015	3/30/2015	IM0035	I	60	1	2	1		98				2	2	2	2	2	2	2	2	1	1	2	2	2				2	2	2	2	2	2	2	2	2	2	2	2	2	2	2	1	14
2	3	30	2015	3/30/2015	IM0036	I	26	1	2	1		2				1	2	2	2	2	1	2	2	2	2	2	2	2				2	2	2	2	2	2	2	2	2	2	2	2	2	2	2	1	1
2	4	28	2015	4/28/2015	IM0037	I	38	1	2	1		10				2	2	2	2	2	1	2	2	2	2	1	1	2				2	2	2	2	2	2	2	2	2	2	2	2	2	2	2	1	18
2	4	28	2015	4/28/2015	IM0038	I	62	1	2	1	2	2	6			2	2	2	2	2	1	2	2	2	2	2	2	2				2	2	2	2	2	2	2	2	2	2	2	2	2	2	2	1	12
2	4	28	2015	4/28/2015	IM0039	I	42	1	1	1	2	2				1	2	2	2	2	2	2	2	1	2	2	2	2				2	2	2	2	2	2	2	2	2	2	2	2	2	2	2	1	1
2	4	28	2015	4/28/2015	IM0040	I	17	1	2	1		2				1	2	2	2	2	2	2	2	1	2	2	2	2				2	2	2	2	2	2	2	2	2	2	2	2	2	2	2	1	1
2	4	28	2015	4/28/2015	IM0041	I	22	1	2	1		1	2	6		1	2	2	2	2	2	2	2	1	1	2	2	2				2	2	2	2	2	2	2	2	2	2	2	2	2	2	2	1	8
2	4	28	2015	4/28/2015	IM0042	I	32	1	2	1	3	1	2	4		2	2	2	1	2	2	2	2	1	2	2	1	2				2	2	2	2	2	2	2	2	2	2	2	2	2	2	2	1	17
2	5	27	2015	5/27/2015	IM0043	I	16	2	2	1		1	3			1	2	2	2	2	1	2	2	2	2	2	2	2				2	2	2	2	2	2	2	2	2	2	2	2	2	2	1	1	1
2	5	27	2015	5/27/2015	IM0044	I	60	1	2	1		3				1	2	2	2	2	1	1	2	2	2	2	2	2				2	2	2	2	2	2	2	2	2	2	2	2	2	2	1	1	2	3
2	5	27	2015	5/27/2015	IM0045	I	49	1	2	1		1	9			2	2	2	2	2	2	2	2	2	2	2	2	1	xtradermcream			2	2	2	1	2	2	2	2	2	2	2	2	2	2	1	1	14
2	5	27	2015	5/27/2015	IM0046	I	35	1	2	1	3	3	4			2	2	2	2	2	1	2	2	2	2	1	1	2				2	2	2	2	2	2	2	2	2	2	2	2	2	2	2	1	17
2	5	27	2015	5/27/2015	IM0047	I	38	2	2	1		1	3	9		2	2	2	2	2	2	2	1	1	1	2	2	2				2	2	2	2	2	2	2	2	2	2	2	2	2	2	1	1	16	4
2	5	27	2015	5/27/2015	IM0048	I	21	1	2	1		3				1	2	2	2	2	1	2	2	2	2	2	2	2				2	2	2	2	2	2	2	2	2	2	2	2	2	2	2	1	1
2	5	27	2015	5/27/2015	IM0049	I	17	1	2	1		2				2	2	2	2	2	1	1	2	2	2	2	2	2				2	2	2	2	2	2	2	2	2	2	2	2	2	2	1	1	3
2	5	27	2015	5/27/2015	IM0050	I	27	1	2	1		3				2	2	2	2	2	1	1	2	2	2	2	2	2				2	2	2	2	2	2	2	2	2	2	2	2	2	2	2	1	3
2	6	26	2015	6/26/2015	IM0051	I	15	1	2	1		2				2	2	2	2	2	1	2	2	2	1	2	2	2				2	2	2	2	2	2	2	2	2	2	2	2	2	2	2	1	3
2	6	26	2015	6/26/2015	IM0052	I	22	1	2	1		2				1	2	2	2	2	1	2	2	2	2	2	2	2				2	2	2	2	2	2	2	2	2	2	2	2	2	2	2	1	1
2	6	26	2015	6/26/2015	IM0053	I	27	1	2	1		2				2	2	2	2	2	1	2	2	2	1	2	2	2				2	2	2	2	2	2	2	2	2	2	2	2	2	2	2	1	14
2	6	26	2015	6/26/2015	IM0054	I	15	1	2	1		2				2	2	2	2	2	1	2	2	2	1	2	2	2				2	2	2	2	2	2	2	2	2	2	2	2	2	2	2	1	14
2	6	26	2015	6/26/2015	IM0055	I	15	1	2	1		3				2	2	2	2	2	1	1	2	2	2	2	2	2				2	2	2	2	2	2	2	2	2	2	2	2	2	2	2	1	3
2	6	26	2015	6/26/2015	IM0056	I	15	1	2	1		3				2	2	2	2	2	1	2	2	2	1	2	2	2				2	2	2	2	2	2	2	2	2	2	2	2	2	2	2	1	3
2	6	26	2015	6/26/2015	IM0057	I	72	1	2	1		2	7			1	2	2	2	2	1	1	2	2	2	2	2	2				2	2	2	2	2	2	2	2	2	2	2	2	2	2	2	1	2	17
2	6	26	2015	6/26/2015	IM0058	I	15	1	2	1		2				1	2	2	2	2	1	2	2	2	2	2	2	2				2	2	2	2	2	2	2	2	2	2	2	2	2	2	2	1	1
2	6	26	2015	6/26/2015	IM0059	I	50	1	2	1		2				2	2	2	2	2	1	1	2	2	2	2	2	2				2	2	2	2	2	2	2	2	2	2	2	2	2	2	2	1	3
2	6	26	2015	6/26/2015	IM0060	I	25	1	2	1		2	4			2	2	2	2	2	1	2	2	2	1	2	2	2				2	2	2	2	2	2	2	2	2	2	2	2	2	2	2	1	13
2	6	26	2015	6/26/2015	IM0061	I	15	2	2	1		1				2	2	2	2	2	1	2	2	2	1	2	2	2				2	2	2	2	2	2	2	2	2	2	2	2	2	2	.	1	14
2	6	26	2015	6/26/2015	IM0062	I	56	1	2	1		2				1	2	2	2	2	1	2	2	2	2	2	2	2				2	2	2	2	1	2	2	2	2	2	2	2	2	2	2	1	2	5
2	6	26	2015	6/26/2015	IM0063	I	20	1	2	1		2				2	2	2	2	2	1	2	2	2	1	2	2	2				2	2	2	2	2	2	2	2	2	2	2	2	2	2	2	1	3
2	6	26	2015	6/26/2015	IM0064	I	17	1	2	1		2				2	2	2	2	2	1	2	2	2	2	1	2	2				2	2	2	2	2	2	2	1	2	2	2	2	2	2	2	1	3
2	6	26	2015	6/26/2015	IM0065	I	23	2	2	1		1	2			1	2	2	2	2	1	2	2	2	2	2	2	2				2	2	2	2	2	2	2	2	2	2	2	2	2	2	1	1	2	3
2	7	29	2015	7/29/2015	IM0066	I	15	1	2	1		98				2	2	2	2	2	1	2	2	2	1	2	1	2				2	2	2	2	2	2	2	2	2	2	2	2	2	2	1	1	14
2	7	29	2015	7/29/2015	IM0067	I	15	1	2	1		98				2	2	2	2	2	1	2	2	2	1	2	2	2				2	2	2	2	2	2	2	2	2	2	2	2	2	2	1	1	14
2	7	29	2015	7/29/2015	IM0068	I	60	2	2	1		1				2	2	2	2	2	1	2	2	2	2	2	2	2				2	2	2	2	1	2	2	2	2	2	2	2	2	2	1	1	3
2	7	29	2015	7/29/2015	IM0069	I	18	2	2	1		1				1	2	2	2	2	1	2	2	2	2	2	2	2				2	2	2	2	2	2	2	2	2	2	2	2	2	2	2	1	1
2	7	29	2015	7/29/2015	IM0070	I	18	1	2	1		98				2	2	2	2	2	1	2	2	2	1	2	2	2				2	2	2	2	2	2	2	2	2	2	2	2	2	2	2	1	14
2	8	24	2015	8/24/2015	IM0071	I	30	2	2	1		1	3			2	2	2	2	2	1	1	2	2	2	2	2	2				2	2	2	2	2	2	2	2	2	2	2	2	2	2	1	1	3
2	8	24	2015	8/24/2015	IM0072	I	20	1	2	1		98				2	2	2	2	2	2	2	2	2	2	2	2	2				2	2	2	2	2	2	2	2	2	2	2	2	2	1	1	1	14
2	8	24	2015	8/24/2015	IM0073	I	33	1	2	1		98				2	2	2	2	2	1	2	2	2	2	1	2	2				2	2	2	2	2	1	2	2	2	2	2	2	2	2	1	1	14
2	8	24	2015	8/24/2015	IM0074	I	27	1	2	1		98				2	2	2	2	2	1	2	2	2	1	2	2	1	SC			2	2	2	2	2	1	2	2	2	2	2	2	2	2	1	1	14
2	8	24	2015	8/24/2015	IM0075	I	18	2	2	1		2				1	2	2	2	2	1	2	2	2	2	1	2	2				2	2	2	2	2	2	2	2	2	2	2	2	2	2	2	1	2	3
2	8	24	2015	8/24/2015	IM0076	I	23	1	2	1		3				2	2	2	2	2	1	2	1	2	2	2	2	2				2	2	2	2	2	2	2	2	2	2	2	2	2	2	2	1	3
2	8	24	2015	8/24/2015	IM0077	I	15	1	2	1		3				1	2	2	2	2	1	2	2	2	2	1	2	2				2	2	2	2	2	2	2	2	2	2	2	2	2	2	2	1	2	3
2	9	28	2015	9/28/2015	IM0078	I	30	2	2	1		1				2	2	2	2	2	1	2	2	2	2	2	1	2				2	2	2	1	2	2	2	2	2	2	2	2	2	2	2	1	16
2	9	28	2015	9/28/2015	IM0079	I	60	2	2	1		1				2	2	2	2	2	2	2	2	1	2	2	2	2				2	2	2	2	2	2	2	2	2	2	2	2	2	2	1	1	14
2	9	28	2015	9/28/2015	IM0080	I	15	2	2	1		1	2			1	2	2	2	2	1	2	2	2	2	2	2	2				2	2	2	2	2	2	2	2	2	2	2	2	2	2	2	1	1
2	9	28	2015	9/28/2015	IM0081	I	27	1	2	1		2				1	2	2	2	2	1	2	2	2	2	2	2	2				2	2	2	2	2	2	2	2	2	2	2	2	2	2	2	1	1
2	9	28	2015	9/28/2015	IM0082	I	18	2	2	1		1	2			1	2	2	2	2	1	2	2	2	2	2	2	2				2	2	2	2	2	2	2	2	2	2	2	2	2	2	1	1	2	16
2	10	27	2015	10/27/2015	IM0083	I	21	2	2	1		1				2	2	2	2	2	1	2	2	2	2	2	1	2				2	2	2	1	2	2	2	2	2	2	2	2	2	2	1	1	14
2	10	27	2015	10/27/2015	IM0084	I	70	2	2	1		1	2			2	2	2	2	2	2	2	1	2	2	2	1	2				2	2	2	2	1	2	2	2	2	2	2	2	2	2	2	1	6	16
2	10	27	2015	10/27/2015	IM0085	I	28	2	2	1		1	3			2	2	2	2	2	1	2	2	2	1	1	2	2				2	2	2	2	2	2	2	1	2	2	2	2	2	2	1	1	3
2	10	27	2015	10/27/2015	IM0086	I	15	1	2	1		3				1	2	2	2	2	1	2	2	2	2	2	2	2				2	2	2	2	2	2	2	2	2	2	2	2	2	2	2	1	1
2	10	27	2015	10/27/2015	IM0087	I	30	2	2	1		1	3			2	2	2	2	2	1	2	2	2	2	2	1	2				2	2	2	2	1	2	2	2	2	2	2	2	2	2	1	1	17
2	10	27	2015	10/27/2015	IM0088	I	32	2	2	1		1	2			1	2	2	2	2	1	2	2	2	2	2	2	2				2	2	2	2	2	2	2	2	2	2	2	2	2	2	2	1	1
2	11	13	2015	11/13/2015	IM0089	I	24	2	2	1		2				1	2	2	2	2	1	2	2	2	2	2	2	2				2	2	2	2	2	2	2	2	2	2	2	2	2	2	2	1	1
2	11	13	2015	11/13/2015	IM0090	I	57	1	2	1		98				1	2	2	2	2	2	2	2	2	2	2	2	2				2	1	2	2	2	2	2	2	2	2	2	2	2	2	2	1	2	12
2	11	13	2015	11/13/2015	IM0091	I	63	1	2	1		2				2	2	2	2	2	1	2	2	2	2	1	2	2				2	2	2	2	2	2	2	1	2	2	2	2	2	2	2	1	3
2	11	13	2015	11/13/2015	IM0092	I	47	2	2	1		98				2	2	2	2	2	1	2	2	2	2	1	2	2				2	2	2	2	2	1	2	2	2	2	2	2	2	2	1	1	14
2	11	13	2015	11/13/2015	IM0093	I	52	1	2	1		2	7	10		2	2	2	2	2	1	2	1	2	2	2	1	2				2	2	2	2	1	2	2	2	2	1	2	2	2	2	1	1	18	6
2	11	13	2015	11/13/2015	IM0094	I	35	2	1	1		2	99			2	2	2	2	2	1	2	1	2	2	2	2	2				2	2	2	2	1	2	2	2	2	2	2	2	2	2	1	1	5
2	11	13	2015	11/13/2015	IM0095	I	40	1	2	1		98				2	2	2	2	2	1	2	2	2	2	1	2	2				2	2	2	2	2	1	2	2	2	2	2	2	2	2	2	1	14
2	11	13	2015	11/13/2015	IM0096	I	52	1	2	1		9	7			2	2	2	2	2	1	2	2	2	2	2	2	2				2	1	2	2	2	2	2	2	2	2	2	2	2	2	2	1	10
2	11	13	2015	11/13/2015	IM0097	I	73	1	2	1	3	2	7			2	2	2	1	2	1	2	2	2	2	2	1	2				2	2	2	2	1	2	2	2	2	2	2	2	2	2	2	1	17
2	11	13	2015	11/13/2015	IM0098	I	41	1	2	1		98				2	2	2	2	2	2	2	2	2	2	2	2	2				2	1	2	2	2	2	2	2	2	2	2	2	2	2	2	1	14
2	11	13	2015	11/13/2015	IM0099	I	30	1	2	1		2	99			2	2	2	2	2	1	2	2	2	2	2	2	2				2	2	2	2	1	2	2	2	2	2	2	2	2	2	1	1	5
2	11	13	2015	11/13/2015	IM0100	I	69	2	2	1		1				2	2	2	2	2	2	2	2	1	2	2	1	2				2	2	2	1	2	2	2	2	2	2	2	2	2	2	2	1	14
2	11	13	2015	11/13/2015	IM0101	I	75	1	2	1		2	10			2	2	2	2	2	1	1	2	2	2	2	2	2				2	2	2	2	2	2	2	1	2	1	2	2	2	2	1	1	18	13
2	11	13	2015	11/13/2015	IM0102	I	16	2	2	1		1	2	7		2	2	2	1	2	1	2	1	2	2	2	1	1	Dulcolax			2	2	2	2	1	2	2	2	2	2	2	2	2	2	2	1	17	6
2	11	13	2015	11/13/2015	IM0103	I	28	1	2	1		2	10			2	2	2	2	2	1	2	2	2	2	2	2	1	Relcergel			2	2	2	2	1	2	2	2	2	1	2	2	2	2	1	1	18	16
2	11	13	2015	11/13/2015	IM0104	I	40	2	2	1		98				2	2	2	2	2	2	2	1	1	2	2	2	2				2	2	2	2	2	2	2	2	2	2	2	2	2	2	1	1	16
2	11	13	2015	11/13/2015	IM0105	I	29	1	2	1		98				2	2	2	2	2	1	2	2	2	2	1	2	2				2	2	2	2	2	2	1	2	2	2	2	2	2	2	2	1	19
2	11	13	2015	11/13/2015	IM0106	I	15	2	2	1		2				1	2	2	2	2	1	2	2	2	2	2	2	2				2	2	2	2	2	2	2	2	2	2	2	2	2	2	2	1	1
2	11	13	2015	11/13/2015	IM0107	I	34	1	2	1		98				2	2	2	2	2	2	2	2	1	2	1	2	2				2	2	2	2	2	2	2	2	2	2	2	2	2	2	2	1	14
3	11	24	2014	11/24/2014	IN0001	I	43	2	2	1		3	1			2	1	2	2	2	1	2	2	2	2	2	2	2				2	2	2	2	2	2	2	2	2	2	2	2	2	2	1	1	3
3	11	24	2014	11/24/2014	IN0002	I	68	1	1	2		3				1	2	2	2	2	1	2	2	2	2	2	2	2				2	2	2	2	2	2	2	2	2	2	2	2	2	2	1	1	1
3	11	24	2014	11/24/2014	IN0003	I	70	2	1	2		1				2	1	2	2	2	1	2	2	2	2	2	2	2				2	2	2	2	2	2	2	2	2	2	2	2	2	2	1	1	3
3	11	24	2014	11/24/2014	IN0004	I	50	1	1	2		9				2	2	2	2	2	2	2	2	1	1	2	2	2				2	2	2	2	2	2	2	2	2	2	2	2	2	2	1	1	4	14
3	11	24	2014	11/24/2014	IN0005	I	45	1	2	1		3				2	2	2	2	2	1	2	2	2	2	2	2	2				2	2	2	2	1	2	2	2	2	2	2	2	2	2	1	1	5
3	11	24	2014	11/24/2014	IN0006	I	33	1	1	1		98				2	2	2	2	2	2	2	2	2	2	2	2	2				2	2	2	2	2	2	2	2	2	2	2	2	2	1	1	1	.
3	11	24	2014	11/24/2014	IN0007	I	18	1	2	1		2				1	2	2	2	2	1	2	2	2	2	2	2	2				2	2	2	2	2	2	2	2	2	2	2	2	2	2	1	1	1
3	11	24	2014	11/24/2014	IN0008	I	29	1	1	1		98				2	2	2	2	2	2	2	2	1	2	2	2	2				2	2	2	1	2	2	2	2	2	2	2	2	2	2	1	1	16
3	11	24	2014	11/24/2014	IN0009	I	62	1	2	1		3				2	2	2	2	2	1	1	2	2	2	2	2	2				2	2	2	2	2	2	2	2	2	2	2	2	2	2	1	1	3
3	11	24	2014	11/24/2014	IN0010	I	21	1	1	1		98				2	1	2	2	2	2	2	2	2	2	2	2	2				2	2	2	2	2	2	2	2	2	2	2	1	2	2	1	1	8
3	12	15	2014	12/15/2014	IN0011	I	29	2	2	1		1	7			2	2	2	2	2	1	2	2	2	2	2	2	2				2	2	2	2	2	2	2	2	2	2	2	2	2	2	1	1	.
3	12	15	2014	12/15/2014	IN0012	I	59	1	2	1		3				1	2	2	2	2	1	2	2	2	2	2	2	2				2	2	2	2	2	2	2	2	2	2	2	2	2	2	1	1	.
3	12	15	2014	12/15/2014	IN0013	I	60	1	2	1		3				2	2	2	1	2	1	2	2	2	2	2	2	2				2	2	2	2	1	2	2	2	2	2	2	2	2	2	1	1	.
3	12	15	2014	12/15/2014	IN0014	I	45	1	2	1		98				2	2	2	2	2	1	2	2	2	2	1	2	2				2	2	2	2	2	2	2	2	2	2	2	2	2	2	1	1	.
3	12	15	2014	12/15/2014	IN0015	I	20	2	2	1		3	1			1	2	2	2	2	1	2	2	2	2	2	2	2				2	2	2	2	2	2	2	2	2	2	2	2	2	2	1	1	.
3	12	15	2014	12/15/2014	IN0016	I	38	1	2	1		98				2	2	2	2	2	1	2	2	2	2	1	2	2				2	2	2	2	2	1	2	2	2	2	2	2	2	2	1	1	14
3	12	15	2014	12/15/2014	IN0017	I	20	1	2	1		3				1	2	2	2	2	1	2	2	2	2	2	2	2				2	2	2	2	2	2	2	2	2	2	2	2	2	2	1	1	.
3	2	24	2015	2/24/2015	IN0018	I	52	1	2	1		1	3			2	2	2	2	2	2	1	2	1	2	2	1	2				2	2	2	2	2	2	2	2	2	2	2	2	2	2	1	1	2	17
3	2	24	2015	2/24/2015	IN0019	I	30	1	2	1		1	3			1	2	2	2	2	2	2	2	1	2	1	2	2				2	2	2	2	2	2	2	2	2	2	2	2	2	2	1	1	2	3
3	2	24	2015	2/24/2015	IN0020	I	33	1	2	1		3				2	2	2	2	2	2	1	2	1	2	2	2	2				2	2	2	2	2	2	2	2	2	2	2	2	2	2	1	1	17
3	2	24	2015	2/24/2015	IN0021	I	54	1	2	1		3				1	2	2	2	2	2	2	2	1	2	1	2	2				2	2	2	2	2	2	2	2	2	2	2	2	2	2	1	1	2	16
3	3	27	2015	3/27/2015	IN0022	I	36	1	2	1		2				1	2	2	2	2	2	2	2	1	2	1	2	2				2	2	2	2	2	2	2	2	2	2	2	2	2	2	1	1	1
3	3	27	2015	3/27/2015	IN0023	I	40	1	2	1		2				1	2	2	2	2	2	2	2	2	1	1	2	2				2	2	2	2	2	2	2	2	2	2	2	2	2	2	.	1	2	3
3	3	27	2015	3/27/2015	IN0024	I	26	1	2	1		1	2			2	1	2	1	2	2	2	2	2	2	2	1	2				2	2	2	2	2	2	2	2	2	2	2	2	2	2	.	1	17
3	3	27	2015	3/27/2015	IN0025	I	32	1	2	1		2				2	2	2	2	2	1	2	2	2	2	1	2	2				2	2	2	2	2	2	2	2	2	2	2	2	2	2	2	1	3
3	4	27	2015	4/27/2015	IN0026	I	44	1	2	1		6				2	2	2	2	2	1	2	2	2	1	2	2	2				2	2	2	2	2	2	2	2	2	2	2	2	2	2	1	1	14
3	4	27	2015	4/27/2015	IN0027	I	26	1	2	1	3	1	4			2	2	2	1	2	2	2	2	1	2	2	1	2				2	2	2	2	2	2	2	2	2	2	2	2	2	2	2	1	4
3	4	27	2015	4/27/2015	IN0028	I	16	1	2	1		2				1	2	2	2	2	2	2	2	1	2	2	2	2				2	2	2	2	2	2	2	2	2	2	2	2	2	2	2	1	17
3	4	27	2015	4/27/2015	IN0029	I	26	1	2	1		1	2			1	2	2	2	2	1	2	2	2	2	2	2	2				2	2	2	2	1	2	2	2	2	2	2	2	2	2	1	1	2	5
3	4	27	2015	4/27/2015	IN0030	I	20	.	2	3		4				2	2	2	1	2	2	2	2	2	2	2	2	1	Spectinomycin			2	2	2	2	2	2	2	2	2	2	2	2	2	2	1	1	4
3	4	27	2015	4/27/2015	IN0031	I	32	1	2	1		2				2	2	2	2	2	2	2	2	2	2	2	1	2				2	2	2	2	1	2	2	2	2	2	2	2	2	2	1	1	16
3	5	29	2015	5/29/2015	IN0032	I	19	1	2	1		2				1	2	2	2	2	1	2	2	2	2	2	2	2				2	2	2	2	2	2	2	2	2	2	2	2	2	2	1	1	1
3	5	29	2015	5/29/2015	IN0033	I	24	1	2	1		1	2			1	2	2	2	2	1	2	2	2	2	2	2	2				2	2	2	2	2	2	2	2	2	2	2	2	2	2	2	1	1
3	5	29	2015	5/29/2015	IN0034	I	89	1	2	1		1	2	99		2	2	2	2	2	1	1	2	2	2	2	1	2				2	2	2	2	2	2	2	2	2	2	2	2	2	2	2	1	3	16
3	5	29	2015	5/29/2015	IN0035	I	78	1	2	1		2				1	2	2	2	2	1	2	2	2	2	2	2	2				2	2	2	2	2	2	2	2	2	2	2	2	2	2	1	1	1
3	5	29	2015	5/29/2015	IN0036	I	61	1	2	1		2				2	2	2	2	2	1	1	2	2	2	2	2	2				2	2	2	2	2	2	2	2	2	2	2	2	2	2	2	1	3
3	5	29	2015	5/29/2015	IN0037	I	59	1	2	1		98				2	2	2	2	2	1	2	2	2	1	2	2	1	dressing			2	2	2	2	2	1	2	2	2	2	2	2	2	2	2	1	14
3	6	19	2015	6/19/2015	IN0038	I	28	1	2	1		2				1	2	2	2	2	1	2	2	2	1	2	2	2				2	2	2	2	2	2	2	2	2	2	2	2	2	2	2	1	2	14
3	6	19	2015	6/19/2015	IN0039	I	37	1	2	1		2				1	2	2	2	2	1	2	2	2	2	2	2	2				2	2	2	2	2	2	2	2	2	2	2	2	2	2	2	1	1
3	6	19	2015	6/19/2015	IN0040	I	26	1	2	1	3	2	4			2	2	2	1	2	1	1	2	2	2	2	1	2				2	2	2	2	2	2	2	2	2	2	2	2	2	2	1	1	4
3	6	19	2015	6/19/2015	IN0041	I	15	2	2	1		1	2			1	2	2	2	2	1	2	2	2	2	2	2	2				2	2	2	2	2	2	2	2	2	2	2	2	2	2	1	1	1
3	7	28	2015	7/28/2015	IN0042	I	50	1	2	1		2				2	2	2	2	2	1	2	2	2	2	2	1	2				2	2	2	2	1	2	2	2	2	2	2	2	2	2	2	1	7
3	7	28	2015	7/28/2015	IN0043	I	37	1	2	1		2				2	2	2	2	2	1	2	2	2	2	2	2	2				2	2	2	2	1	2	2	2	2	2	2	2	2	2	1	1	5
3	7	28	2015	7/28/2015	IN0044	I	69	2	2	1		1				2	2	2	2	2	1	2	2	1	1	2	2	1	Acyclovir	calaminelotion		2	2	2	2	2	2	2	2	2	2	2	2	2	2	1	1	16
3	7	28	2015	7/28/2015	IN0045	I	58	1	2	1		2				1	2	2	2	2	1	2	2	2	1	2	2	2				2	2	2	2	2	2	2	2	2	2	2	2	2	2	1	1	2	8
3	8	25	2015	8/25/2015	IN0046	I	36	1	2	1		98				2	2	2	2	2	1	2	2	2	2	2	2	2				2	2	2	2	2	2	2	1	2	2	2	2	2	2	2	1	13
3	8	25	2015	8/25/2015	IN0047	I	31	2	2	1		1	2			1	2	2	2	1	1	2	2	2	2	2	1	2				2	2	2	2	1	2	2	2	2	2	2	2	2	2	1	1	2	7
3	8	25	2015	8/25/2015	IN0048	I	33	2	2	1		1				2	2	2	2	2	1	2	2	2	2	2	2	2				2	2	2	1	2	2	2	2	2	2	2	2	2	2	2	1	14
3	8	25	2015	8/25/2015	IN0049	I	30	2	2	1		1				2	2	2	2	2	1	2	2	2	1	2	2	2				2	2	2	2	2	2	2	2	2	2	2	2	2	2	2	1	8
3	8	25	2015	8/25/2015	IN0050	I	21	1	2	1		2				1	2	2	2	2	1	2	2	2	2	2	2	2				2	2	2	2	2	2	2	2	2	2	2	2	2	2	1	1	1
3	8	25	2015	8/25/2015	IN0051	I	46	2	2	1		1	2			1	2	2	2	2	2	2	2	1	2	2	2	2				2	2	2	2	2	2	2	2	2	2	2	2	2	2	2	1	1
3	9	29	2015	9/29/2015	IN0052	I	26	.	1	1	4	1				2	2	2	2	2	1	2	2	2	1	2	2	2				2	2	2	2	2	2	2	2	2	2	2	2	2	2	2	1	14
3	9	29	2015	9/29/2015	IN0053	I	32	1	2	1		2				1	2	2	2	1	1	2	2	2	2	2	1	2				2	2	2	2	1	2	2	2	2	2	2	2	2	2	2	1	2	7
3	9	29	2015	9/29/2015	IN0054	I	57	1	2	1		2	7	4		2	2	2	2	2	2	2	2	2	2	1	1	2				2	2	2	2	2	2	2	2	2	2	2	2	2	2	1	1	17
3	9	29	2015	9/29/2015	IN0055	I	22	1	2	1		2				1	2	2	2	2	2	2	2	2	2	2	2	1	Buscopan			2	2	2	2	2	2	2	2	2	1	2	2	2	2	1	1	2	18
3	9	29	2015	9/29/2015	IN0056	I	16	2	2	1		1	2			1	2	2	2	1	1	2	2	2	2	2	1	2				2	2	2	2	1	2	2	2	2	2	2	2	2	2	1	1	2	7
3	9	29	2015	9/29/2015	IN0057	I	22	2	2	.		1	7	4		2	2	2	2	2	1	1	2	2	2	2	2	2				2	2	2	2	2	2	2	2	2	2	2	2	2	2	1	1	4
3	10	26	2015	10/26/2015	IN0066	I	63	2	2	1		1	2			2	2	2	2	2	1	2	2	2	2	1	2	1	CS			2	2	2	2	2	2	2	2	2	2	2	2	2	2	1	1	3
3	10	26	2015	10/26/2015	IN0067	I	80	2	2	1		2				2	2	2	2	2	1	2	2	2	2	1	2	2				2	2	2	2	2	1	2	2	2	2	2	2	2	2	1	1	14
3	10	28	2015	10/28/2015	IN0058	I	25	1	2	1		98				2	2	2	2	2	1	2	2	2	2	1	2	2				2	2	2	2	2	2	2	1	2	2	2	2	1	2	2	1	13
3	10	28	2015	10/28/2015	IN0059	I	15	2	2	1		1	2			1	2	2	2	2	1	2	2	2	2	2	2	2				2	2	2	2	2	2	2	2	2	2	2	2	2	2	1	1	1
3	10	28	2015	10/28/2015	IN0060	I	15	2	2	1		1	2			2	2	2	2	2	1	1	2	2	2	2	2	2				2	2	2	2	2	2	2	2	2	2	2	2	2	2	1	1	3
3	11	23	2015	11/23/2015	IN0061	I	42	2	2	1		1	2			2	2	2	2	2	1	2	2	2	2	1	2	2				2	2	2	2	2	2	2	2	2	2	2	2	2	2	1	1	3
3	11	23	2015	11/23/2015	IN0062	I	17	2	2	1		1	2			1	2	2	2	2	1	2	2	2	2	2	2	2				2	2	2	2	2	2	2	1	2	2	2	2	2	2	2	1	2	3
3	11	23	2015	11/23/2015	IN0063	I	37	1	2	1		2	8			2	2	2	2	1	1	2	2	2	2	2	1	2				2	2	2	2	1	2	2	2	2	2	2	2	2	2	2	1	7
3	11	23	2015	11/23/2015	IN0064	I	27	2	2	1		1	2	7		1	2	2	1	2	1	2	2	2	2	2	1	2				2	2	2	2	1	2	2	2	2	2	2	2	2	2	1	1	2	17
3	11	23	2015	11/23/2015	IN0065	I	63	2	2	1	2	98				2	2	2	2	2	2	2	2	2	2	2	2	2				2	2	2	2	2	2	2	2	1	2	1	2	2	2	2	1	9
4	11	26	2014	11/26/2014	IR0001	I	40	1	1	2		3				2	1	2	2	2	1	2	2	2	2	2	2	2				2	2	2	2	2	2	2	1	2	2	2	2	2	2	1	1	3
4	11	26	2014	11/26/2014	IR0002	I	19	1	2	1		3				1	2	2	2	2	1	2	2	2	2	2	2	2				2	2	2	2	2	2	2	2	2	2	2	2	2	2	1	1	1
4	11	26	2014	11/26/2014	IR0003	I	80	1	1	2		98				2	2	2	2	2	1	1	2	2	2	2	2	2				2	2	2	2	2	2	2	2	2	2	2	2	2	2	1	1	3
4	11	26	2014	11/26/2014	IR0004	I	22	2	2	1		3	99			2	2	2	2	1	1	2	2	2	2	2	2	2				2	2	2	2	1	2	2	2	2	2	2	2	2	2	1	1	5
4	11	26	2014	11/26/2014	IR0005	I	29	1	1	1		98				2	2	2	2	2	1	2	2	2	2	2	2	2				2	2	2	1	2	2	2	2	2	2	2	2	2	2	1	1	16
4	12	16	2014	12/16/2014	IR0006	I	72	2	2	1	2	9	3	1		2	2	2	2	2	2	2	2	2	2	1	2	2				2	2	2	2	2	2	1	2	2	2	2	2	1	2	2	1	16
4	12	16	2014	12/16/2014	IR0007	I	43	1	1	2		9				2	2	2	2	2	1	2	1	2	2	2	2	2				2	2	2	2	2	2	2	2	2	2	2	2	2	2	2	1	6
4	12	16	2014	12/16/2014	IR0008	I	27	2	1	3		4	1			2	2	2	1	2	2	2	2	2	2	2	1	1	ceftriaxone			2	2	2	2	1	2	2	2	2	2	2	2	2	2	1	1	4
4	12	16	2014	12/16/2014	IR0009	I	18	2	2	1		1	3			2	2	2	2	2	2	2	2	2	2	1	2	2				2	2	2	2	2	2	2	1	2	2	2	2	2	2	1	1	13
4	12	16	2014	12/16/2014	IR0010	I	45	2	1	3		1				2	2	2	2	2	2	2	2	2	2	2	2	2				2	2	2	2	2	2	2	2	2	2	2	2	2	1	1	1	.
4	12	16	2014	12/16/2014	IR0011	I	19	2	2	1		3	1			1	2	2	2	2	1	2	2	2	2	2	2	2				2	2	2	2	2	2	2	2	2	2	2	2	2	2	1	1	1
4	12	16	2014	12/16/2014	IR0012	I	43	1	1	2		7				2	2	2	2	2	2	1	2	2	2	2	2	2				2	2	2	2	1	2	2	2	2	2	2	2	2	2	2	1	17
4	12	16	2014	12/16/2014	IR0013	I	68	1	1	2		3				2	2	2	2	1	1	2	2	2	2	1	2	2				2	2	2	2	2	2	2	2	2	2	2	2	2	2	1	1	3
4	12	16	2014	12/16/2014	IR0014	I	18	2	1	1		1				2	2	2	2	2	2	2	2	2	2	2	2	1	sulphurointment			2	2	2	2	2	2	2	2	2	2	2	2	2	2	1	1	16
4	12	16	2014	12/16/2014	IR0015	I	22	2	1	1		1				2	2	2	2	2	2	2	2	2	2	2	2	2				2	2	2	2	2	2	2	2	2	2	2	2	2	1	1	1	.
4	1	27	2015	1/27/2015	IR0016	I	40	1	1	1	2	98				2	1	2	2	2	2	2	2	2	2	2	2	2				2	2	2	2	2	2	2	2	2	2	2	2	2	2	1	1	3
4	1	27	2015	1/27/2015	IR0017	I	39	1	1	1		5				2	2	2	2	2	2	2	2	2	2	2	2	2				2	2	2	2	2	2	2	2	2	2	2	2	2	1	1	1	16
4	1	27	2015	1/27/2015	IR0018	I	22	1	1	1		98				2	2	2	2	2	2	2	2	2	2	1	2	2				2	2	2	2	2	2	2	1	2	2	2	2	2	2	1	1	13
4	1	27	2015	1/27/2015	IR0019	I	35	2	1	1		1				2	2	2	2	2	2	2	2	2	2	2	2	2				2	2	2	2	2	2	2	2	2	2	2	2	2	1	1	1	.
4	1	27	2015	1/27/2015	IR0020	I	18	2	2	1		1	3			1	2	2	2	2	2	2	2	2	2	1	2	2				2	2	2	2	2	2	2	2	2	2	2	2	2	2	1	1	2	3
4	1	27	2015	1/27/2015	IR0021	I	28	1	1	1		7				2	2	2	2	2	1	1	2	2	2	2	2	2				2	2	2	2	2	2	2	2	2	2	2	2	2	2	2	1	17
4	2	23	2015	2/23/2015	IR0024	I	30	1	1	2		98				2	2	2	2	2	2	2	2	2	2	2	2	2				2	2	2	2	2	2	2	2	2	2	2	2	2	1	1	1	9
4	2	23	2015	2/23/2015	IR0025	I	32	1	2	1		10				2	2	2	2	2	1	2	2	2	2	1	2	2				2	2	2	2	2	2	2	2	2	2	2	2	2	2	1	1	18
4	2	23	2015	2/23/2015	IR0026	I	23	1	2	1		3				2	2	2	2	2	2	2	2	2	2	2	2	2				2	2	2	2	1	2	2	2	2	2	2	2	2	2	1	1	5
4	2	23	2015	2/23/2015	IR0027	I	28	1	1	1		3				2	2	2	2	2	1	2	2	2	2	2	2	2				2	2	2	2	1	2	2	2	2	2	2	2	2	2	1	1	5
4	3	6	2015	3/6/2015	IR0028	I	30	1	1	2		98				2	2	2	2	2	2	2	2	2	2	2	2	2				2	2	2	2	2	2	2	2	2	2	2	2	2	1	1	2	9
4	3	6	2015	3/6/2015	IR0029	I	32	1	2	1		10				2	2	2	2	2	1	2	2	2	2	1	1	2				2	2	2	2	2	2	2	2	2	2	2	2	2	2	1	2	18
4	3	6	2015	3/6/2015	IR0030	I	23	1	2	1		3				2	2	2	2	2	2	2	2	2	2	2	2	2				2	2	2	2	1	2	2	2	2	2	2	2	2	2	1	2	5
4	3	6	2015	3/6/2015	IR0031	I	28	1	2	1		3				2	2	2	2	2	1	2	2	2	2	2	2	2				2	2	2	2	1	2	2	2	2	2	2	2	2	2	1	2	5
4	3	25	2015	3/25/2015	IR0032	I	60	1	2	1		6				2	2	2	2	1	1	2	2	2	1	2	2	2				2	2	2	2	2	2	2	2	2	2	2	2	2	2	1	2	14
4	3	25	2015	3/25/2015	IR0033	I	36	1	2	1		3				2	2	2	2	2	1	2	2	2	2	1	2	2				2	2	2	2	2	2	2	1	2	2	2	2	2	2	2	2	3
4	3	25	2015	3/25/2015	IR0034	I	26	1	2	1		3				1	2	2	2	2	2	2	2	2	2	2	2	2				2	2	2	2	2	2	2	2	2	2	2	2	2	2	1	2	1
4	3	25	2015	3/25/2015	IR0035	I	55	1	2	1		98				2	2	2	2	2	1	2	2	2	2	1	2	2				2	2	2	2	2	2	2	2	2	2	2	2	2	2	1	2	12
4	3	25	2015	3/25/2015	IR0036	I	45	1	2	1		2				1	2	2	2	2	1	2	2	2	2	2	1	2				2	2	2	2	2	2	2	2	2	2	2	2	2	2	.	2	7
4	3	25	2015	3/25/2015	IR0037	I	72	1	2	1		99				2	2	2	2	2	1	2	2	2	1	2	2	2				2	2	2	2	2	2	2	2	2	2	2	2	2	2	1	2	12
4	3	25	2015	3/25/2015	IR0038	I	52	1	2	1		3				1	2	2	2	2	1	2	2	2	1	2	2	2				2	2	2	2	2	2	2	2	2	2	2	2	2	2	1	2	.
4	3	25	2015	3/25/2015	IR0039	I	18	1	2	1		4				2	2	2	2	2	1	2	2	2	2	1	1	2				2	2	2	2	2	2	2	2	2	2	2	2	2	2	1	2	4
4	3	25	2015	3/25/2015	IR0040	I	65	1	2	1		3				1	2	2	2	2	1	2	2	2	2	1	2	2				2	2	2	2	2	2	2	2	2	2	2	2	2	2	1	2	.
4	3	25	2015	3/25/2015	IR0041	I	42	1	2	1		3				1	2	2	2	2	1	2	2	2	1	2	2	2				2	2	2	2	2	2	2	2	2	2	2	2	2	2	1	2	2	3
4	4	29	2015	4/29/2015	IR0042	I	17	1	2	1		1	2			1	2	2	2	2	1	2	2	2	2	2	2	2				2	2	2	2	2	2	2	2	2	2	2	2	2	2	2	1	1
4	4	29	2015	4/29/2015	IR0043	I	15	1	2	1		1				1	2	2	2	2	1	2	2	2	2	2	2	2				2	2	2	2	2	2	2	2	2	2	2	2	2	2	2	1	1
4	4	29	2015	4/29/2015	IR0044	I	46	1	2	1		98				2	2	2	2	2	1	2	2	2	2	1	2	2				2	2	2	2	2	2	2	1	2	2	2	2	2	2	2	1	13
4	4	29	2015	4/29/2015	IR0045	I	45	1	2	1		3	6			2	2	2	2	2	2	1	2	2	2	2	2	1	DCS			2	2	2	2	2	2	2	2	2	2	2	2	2	2	2	1	3
4	4	29	2015	4/29/2015	IR0046	I	16	1	2	1		2				1	2	2	2	2	1	2	2	2	2	2	2	2				2	2	2	2	2	2	2	2	2	2	2	2	2	2	2	1	1
4	4	29	2015	4/29/2015	IR0047	I	27	1	2	1		1	2			2	2	2	2	2	1	2	2	2	2	1	2	2				2	2	2	2	2	2	2	1	2	2	2	2	2	2	2	1	3
4	4	29	2015	4/29/2015	IR0048	I	27	1	2	1	3	1	2	4		2	2	2	1	2	2	2	2	1	2	2	1	2				2	2	2	2	2	2	2	2	2	2	2	2	2	2	2	1	17
4	4	29	2015	4/29/2015	IR0049	I	21	1	2	1		2				2	2	2	2	2	1	2	2	2	2	1	2	2				2	2	2	2	2	2	1	2	2	2	2	2	2	2	2	1	19
4	5	25	2015	5/25/2015	IR0050	I	17	1	2	1		2				1	2	2	2	2	2	2	2	2	2	2	1	2				2	2	2	2	2	2	2	2	2	2	2	2	2	2	2	1	1
4	5	25	2015	5/25/2015	IR0051	I	33	1	2	1		3	99			2	2	2	2	2	2	2	2	2	2	2	2	2				2	2	2	2	2	2	2	1	2	2	2	2	1	2	2	1	13
4	5	25	2015	5/25/2015	IR0052	I	40	2	2	1		1				2	2	2	2	1	1	2	2	2	2	2	1	1	HAART	anusolcream	sitzbath	2	2	2	2	2	2	2	2	2	2	2	2	2	2	1	1	16
4	5	25	2015	5/25/2015	IR0053	I	18	1	2	1		2				1	2	2	2	2	1	2	2	2	2	2	2	2				2	2	2	2	2	2	2	2	2	2	2	2	2	2	2	1	1
4	5	25	2015	5/25/2015	IR0054	I	25	1	2	1	3	1	4	7		2	2	2	2	2	1	1	2	2	2	2	1	2				2	2	2	2	2	2	2	2	2	2	2	2	2	2	1	1	17
4	5	25	2015	5/25/2015	IR0055	I	15	2	2	1		1	2			1	2	2	2	2	1	2	2	2	2	2	2	2				2	2	2	2	2	2	2	2	2	2	2	2	2	2	1	1	1
4	5	25	2015	5/25/2015	IR0056	I	19	1	2	1		2				2	2	2	2	2	1	2	2	2	2	1	2	2				2	2	2	2	2	2	2	2	2	2	2	2	2	2	2	1	3
4	5	25	2015	5/25/2015	IR0057	I	34	1	2	1		98				2	2	2	2	2	2	2	2	2	1	2	2	2				2	2	2	2	2	2	2	1	2	2	2	2	2	2	1	1	16
4	5	25	2015	5/25/2015	IR0058	I	27	1	2	1		8				2	2	2	2	1	1	2	2	2	2	2	2	2				2	2	2	2	2	2	2	2	2	2	2	2	2	2	2	1	16
4	6	17	2015	6/17/2015	IR0059	I	28	1	2	1		2				1	2	2	2	2	1	2	2	2	2	2	2	2				2	2	2	2	2	2	2	2	2	2	2	2	2	2	2	1	1
4	6	17	2015	6/17/2015	IR0060	I	68	1	2	1	2	1				2	2	2	2	2	1	1	2	2	2	2	2	2				2	2	2	2	2	2	2	1	2	2	2	2	2	2	2	1	3
4	6	17	2015	6/17/2015	IR0061	I	20	2	2	1	3	1	2			2	2	2	2	2	1	2	2	2	1	2	2	2				2	2	2	2	2	2	2	2	2	2	2	2	2	2	2	1	14
4	6	17	2015	6/17/2015	IR0062	I	61	1	2	1		.				2	2	2	2	2	1	2	2	2	2	1	2	2				2	2	2	2	2	2	2	2	2	2	2	2	2	2	2	1	14
4	7	27	2015	7/27/2015	IR0063	I	17	2	2	1		1				2	2	2	2	2	2	2	2	2	2	2	2	2				2	2	2	2	2	1	2	2	2	2	2	2	2	2	2	1	16
4	7	27	2015	7/27/2015	IR0064	I	70	2	2	1		1				2	2	2	2	2	1	2	2	2	1	1	2	2				2	2	2	2	2	2	2	2	2	2	2	2	2	2	1	1	14
4	7	27	2015	7/27/2015	IR0065	I	26	1	2	1		98				2	2	2	2	2	1	2	2	2	1	2	2	2				2	2	2	2	2	2	2	2	2	2	2	2	2	2	1	1	16
4	7	27	2015	7/27/2015	IR0066	I	20	2	2	1		1	2			2	2	2	2	2	1	2	2	2	1	2	2	2				2	2	2	2	2	2	2	1	2	2	2	2	1	2	1	1	8	13
4	7	27	2015	7/27/2015	IR0067	I	15	1	2	1		2				1	1	2	2	1	1	2	2	2	2	1	2	2				2	2	2	2	2	2	2	2	2	2	2	2	2	2	2	1	2	8
4	7	27	2015	7/27/2015	IR0068	I	39	2	2	1		1	2			1	2	2	2	2	1	2	2	2	2	2	2	2				2	2	2	2	2	2	2	2	2	2	2	2	2	2	1	1	1
4	7	27	2015	7/27/2015	IR0069	I	72	2	2	1		2				2	2	2	2	2	2	2	2	1	1	2	2	2				2	2	2	2	2	2	2	2	2	2	2	2	2	2	2	1	12	8
4	7	27	2015	7/27/2015	IR0070	I	25	1	2	1		98				2	2	2	2	2	1	2	2	2	2	1	2	2				2	2	2	2	2	2	2	2	2	2	2	2	2	2	1	1	14
4	8	26	2015	8/26/2015	IR0071	I	66	2	2	1		1	2			2	2	2	2	2	1	2	2	2	2	1	2	2				2	2	2	2	2	2	2	2	2	2	2	2	2	2	1	1	3
4	8	26	2015	8/26/2015	IR0072	I	24	2	2	1		1				2	2	2	2	2	1	2	2	2	1	2	2	2				2	2	2	2	2	2	2	2	2	2	2	2	2	2	2	1	14
4	8	26	2015	8/26/2015	IR0073	I	40	2	2	1		1	2			2	2	2	2	2	1	2	2	2	2	1	2	2				2	2	2	2	2	2	2	1	2	2	2	2	2	2	1	1	3
4	8	26	2015	8/26/2015	IR0074	I	28	2	2	1		1				2	2	2	2	2	1	2	2	2	2	1	2	2				2	2	2	2	2	2	2	2	2	2	2	2	2	2	2	1	14
4	9	25	2015	9/25/2015	IR0075	I	32	2	2	1		1	2			1	2	2	2	2	1	2	2	2	2	2	2	2				2	2	2	2	2	2	2	2	2	2	2	2	2	2	1	1	1
4	10	26	2015	10/26/2015	IR0078	I	30	2	2	1		1				2	2	2	2	2	1	2	2	2	2	2	1	2				2	2	2	1	2	2	2	2	2	2	2	2	2	2	2	1	14
4	10	26	2015	10/26/2015	IR0079	I	15	2	2	1		1				2	2	2	2	2	1	2	2	2	2	1	2	2				2	2	2	2	2	2	2	1	2	2	2	2	2	2	2	1	3
4	10	26	2015	10/26/2015	IR0080	I	58	2	2	1		98				2	2	2	2	2	1	2	2	2	2	2	1	2				2	2	2	1	2	2	2	2	2	2	2	2	2	2	2	1	14
4	11	24	2015	11/24/2015	IR0081	I	20	2	2	1		1	2			2	2	2	2	2	1	2	2	2	2	1	2	2				2	2	2	2	2	2	2	2	2	2	2	2	2	2	1	1	3
4	11	24	2015	11/24/2015	IR0082	I	31	2	2	1		1	2			1	2	2	2	2	1	2	2	2	2	2	2	2				2	2	2	2	2	2	2	2	2	2	2	2	2	2	2	1	1
4	11	24	2015	11/24/2015	IR0083	I	38	1	2	1		2				1	2	2	2	2	1	2	2	2	2	1	2	2				2	2	2	2	2	2	2	2	2	2	2	2	2	2	1	1	2	3
4	11	24	2015	11/24/2015	IR0084	I	30	2	2	1		2	10			2	2	2	2	2	1	2	2	2	2	1	1	2				2	2	2	2	2	2	2	2	2	1	2	2	2	2	1	1	18
4	11	24	2015	11/24/2015	IR0085	I	69	2	2	1		1				2	2	2	2	2	1	2	2	2	2	1	1	1	urinarycatheter			2	2	2	2	2	2	2	2	2	2	2	2	2	2	2	1	16
4	11	24	2015	11/24/2015	IR0086	I	15	2	2	1		1	2			1	2	2	2	2	1	2	2	2	2	1	2	2				2	2	2	2	2	2	2	1	2	2	2	2	2	2	1	1	2	3
4	11	24	2015	11/24/2015	IR0087	I	69	2	2	1	2	1	2			2	2	2	2	2	1	2	1	2	2	2	2	2				2	2	2	2	2	2	2	2	2	2	2	2	2	2	2	1	6
5	11	27	2014	2014-11-27	IS0530	I	66	1	1	2		98				2	2	2	2	2	2	2	2	2	1	2	2	2				2	2	2	2	2	2	2	2	1	2	1	2	2	2	2	1	9	16
5	11	27	2014	11/27/2014	IS0037	I	19	2	1	3		1	2	7		2	2	2	1	2	2	2	2	2	2	2	1	1	ceftriaxone			2	2	2	2	1	2	2	2	2	2	2	2	2	2	2	1	3
5	11	27	2014	11/27/2014	IS0038	I	78	2	1	2		1	2	9		2	2	2	2	2	1	2	1	2	2	2	2	2				2	2	2	2	2	2	2	2	2	2	2	2	2	2	2	1	6
5	11	27	2014	11/27/2014	IS0039	I	18	2	2	1		1	2			2	2	2	2	2	1	2	2	2	2	1	2	2				2	2	2	2	2	2	2	2	2	2	2	2	2	2	1	1	3
5	11	27	2014	11/27/2014	IS0040	I	65	1	1	1		98				2	2	2	2	2	1	2	2	1	2	1	2	2				2	2	2	2	2	2	2	2	2	2	2	2	2	2	1	1	4
5	11	27	2014	11/27/2014	IS0041	I	33	2	1	1		1	2			2	2	2	2	2	1	1	2	2	2	2	2	2				2	2	2	2	2	2	2	2	2	2	2	2	2	2	1	1	3
5	11	27	2014	11/27/2014	IS0042	I	52	2	1	3		1				2	1	2	2	2	2	2	2	2	2	2	2	2				2	2	2	2	2	2	2	2	2	2	2	1	2	2	1	1	8
5	11	27	2014	11/27/2014	IS0043	I	62	1	1	1		2	9			1	2	2	2	1	1	2	2	2	2	2	2	2				2	2	2	2	2	2	2	2	2	2	2	2	2	2	1	1	1
5	11	27	2014	11/27/2014	IS0044	I	36	1	1	1		2				2	2	2	2	2	1	2	2	2	2	2	2	2				2	2	2	2	1	2	2	2	2	2	2	2	2	2	1	1	5	3
5	12	18	2014	12/18/2014	IS0065	I	43	1	1	1		2				2	2	2	2	2	1	1	2	2	2	2	2	2				2	2	2	2	2	2	2	2	2	2	2	2	2	2	2	1	2	3
5	12	18	2014	12/18/2014	IS0066	I	19	2	1	3		1	4			2	2	1	2	2	1	2	2	2	2	2	2	2				2	2	2	2	2	2	2	2	2	2	2	2	2	2	1	1	16
5	12	18	2014	12/18/2014	IS0067	I	24	1	1	1		2				2	2	2	2	2	2	2	2	2	2	2	2	2				1	2	2	2	2	2	2	2	2	2	2	2	2	2	2	1	11
5	12	18	2014	12/18/2014	IS0068	I	25	1	1	1		2				2	1	2	2	2	1	2	2	2	2	2	2	2				2	2	2	2	2	2	2	2	2	2	2	2	2	2	1	1	16
5	12	18	2014	12/18/2014	IS0069	I	45	1	1	1		2				2	2	2	2	2	2	2	2	2	2	2	2	1	Counseling			2	2	2	2	2	2	2	2	2	2	2	2	2	2	2	1	15
5	12	18	2014	12/18/2014	IS0070	I	26	2	1	1		1	2	9		2	2	2	2	2	2	2	2	2	2	2	2	2				2	2	2	1	2	2	2	2	2	2	2	2	2	2	1	1	8
5	12	18	2014	12/18/2014	IS0071	I	44	2	1	1		1	2			2	2	2	2	2	1	2	2	2	2	1	2	2				2	2	2	2	2	2	2	2	2	2	2	2	2	2	1	1	3
5	12	18	2014	12/18/2014	IS0072	I	75	2	1	1		1	2			2	2	2	2	2	1	2	2	2	2	1	2	2				2	2	2	2	2	2	2	2	2	2	2	2	2	2	1	1	3
5	12	18	2014	12/18/2014	IS0073	I	26	1	1	1		2				1	2	2	2	2	1	2	2	2	2	2	2	2				2	2	2	2	2	2	1	2	2	2	2	2	2	2	1	1	2	19
5	12	18	2014	12/18/2014	IS0074	I	40	2	1	1		1				2	2	2	2	2	1	2	2	2	2	2	2	1	illegible			2	2	2	1	2	2	2	2	2	2	2	2	2	2	1	1	.
5	1	29	2015	1/29/2015	IS0105	I	19	2	2	1		1	2			2	1	2	2	2	1	2	2	2	2	2	2	2				2	2	2	2	2	2	2	2	2	2	2	2	2	2	1	1	3
5	1	29	2015	1/29/2015	IS0106	I	55	1	2	1	2	2				2	1	2	2	2	2	2	2	2	2	2	2	2				2	2	2	2	2	2	2	2	1	2	1	2	2	2	2	1	3	9
5	1	29	2015	1/29/2015	IS0107	I	18	2	2	1		1	2			1	2	2	2	2	1	2	2	2	2	2	2	2				2	2	2	2	2	2	2	2	2	2	2	2	2	2	1	1	1
5	1	29	2015	1/29/2015	IS0108	I	19	2	2	1		1	2			1	1	2	2	2	1	2	2	2	2	2	2	2				2	2	2	2	2	2	2	2	2	2	2	2	2	2	1	1	2	3
5	1	29	2015	1/29/2015	IS0109	I	46	1	1	1		98				2	2	2	2	2	2	2	2	1	1	2	2	2				2	2	2	2	2	2	2	2	2	2	2	2	2	2	1	1	4	16
5	1	29	2015	1/29/2015	IS0110	I	65	1	2	1		2				1	2	2	2	2	1	2	2	2	2	2	2	2				2	2	2	2	2	2	2	2	2	2	2	2	2	2	1	1	1
5	1	29	2015	1/29/2015	IS0111	I	45	1	2	1		2				1	2	2	2	2	1	2	2	2	2	2	2	2				2	2	2	2	2	2	2	2	2	2	2	2	2	2	1	1	1
5	2	26	2015	2/26/2015	IS0128	I	27	1	2	1		98				2	2	2	2	2	1	2	2	2	2	1	2	2				2	2	2	2	2	1	2	2	2	2	2	2	2	2	2	1	14
5	2	26	2015	2/26/2015	IS0129	I	65	1	2	1		98				2	2	2	2	2	2	1	2	1	2	2	2	2				2	2	2	2	2	2	1	2	2	2	2	2	2	2	2	1	3
5	2	26	2015	2/26/2015	IS0130	I	37	1	2	1		2				2	2	2	2	2	1	2	2	2	2	2	1	2				2	2	2	2	1	2	2	2	2	2	2	2	2	2	2	1	7
5	2	26	2015	2/26/2015	IS0131	I	36	1	2	1		7	2			1	2	2	1	2	1	2	2	2	2	2	2	2				2	2	2	2	2	2	2	2	2	2	2	2	2	2	2	1	17
5	2	26	2015	2/26/2015	IS0132	I	40	1	2	1		2				2	2	2	2	2	1	2	2	2	2	1	2	2				2	2	2	2	2	2	2	2	2	2	2	2	2	2	2	1	3
5	2	26	2015	2/26/2015	IS0133	I	75	1	2	1		2	8			2	2	2	2	1	1	2	2	2	2	2	1	2				2	2	2	2	2	2	2	2	2	2	2	2	2	2	1	1	7
5	2	26	2015	2/26/2015	IS0134	I	70	1	2	1		2	99			1	2	2	2	2	2	2	2	1	2	2	2	2				2	2	2	2	1	2	2	2	2	2	2	2	2	2	2	1	5
5	2	26	2015	2/26/2015	IS0135	I	25	1	2	1		98				2	2	2	2	2	2	2	2	2	2	2	2	1	dynacin			2	2	2	2	2	2	2	2	2	2	2	2	2	2	2	1	16
5	3	26	2015	3/26/2015	IS0171	I	61	1	2	1		2				1	2	2	2	2	2	2	2	1	2	1	2	2				2	2	2	2	2	2	2	2	2	2	2	2	2	2	2	1	2	3
5	3	26	2015	3/26/2015	IS0172	I	60	1	2	1		2				2	2	2	2	2	1	2	2	2	2	1	2	2				2	2	2	2	2	2	2	2	2	2	2	2	2	2	2	1	3
5	3	26	2015	3/26/2015	IS0173	I	65	1	2	1	2	.				2	2	2	2	2	1	2	2	2	2	2	2	1	lasix			2	2	2	2	2	2	2	2	2	2	1	2	2	2	2	1	9	12
5	3	26	2015	3/26/2015	IS0174	I	58	1	2	1		2	7			2	2	2	1	2	2	2	2	1	2	2	1	2				2	2	2	2	2	2	2	2	2	2	2	2	2	2	.	1	17
5	3	26	2015	3/26/2015	IS0175	I	31	1	2	1		2	4			2	2	2	2	2	2	1	1	2	2	2	1	2				2	2	2	2	2	2	2	2	2	2	2	2	2	2	2	1	17
5	3	26	2015	3/26/2015	IS0176	I	30	1	2	1		2				2	2	2	2	2	1	2	2	2	2	1	2	2				2	2	2	2	2	2	2	2	2	2	2	2	2	2	.	1	2	3
5	3	26	2015	3/26/2015	IS0177	I	28	1	2	1		1	2			2	2	2	2	2	2	2	2	1	2	1	2	2				2	2	2	2	2	2	2	2	2	2	2	2	2	2	.	1	16
5	3	26	2015	3/26/2015	IS0178	I	38	1	2	1		2				2	2	2	2	2	1	2	2	2	1	2	2	2				2	2	2	2	2	2	2	2	2	2	2	2	2	2	2	1	3
5	4	30	2015	4/30/2015	IS0185	I	29	2	2	1	3	2	4			2	2	2	2	2	1	2	2	2	2	2	2	2				2	2	2	2	2	2	2	2	2	2	2	2	2	2	2	1	3
5	4	30	2015	4/30/2015	IS0186	I	30	1	2	1		2	6			2	1	2	2	2	1	2	2	2	2	2	2	2				2	2	2	2	2	2	2	1	2	2	2	2	2	2	2	1	3
5	4	30	2015	4/30/2015	IS0187	I	31	.	2	1		2				2	2	2	2	2	1	2	2	2	2	1	2	2				2	2	2	2	2	2	2	2	2	2	2	2	2	2	2	1	3
5	4	30	2015	4/30/2015	IS0188	I	19	1	2	1		1	2			2	2	2	2	2	2	2	2	2	2	2	2	2				1	2	2	2	2	2	2	2	2	2	2	2	2	2	2	1	11
5	4	30	2015	4/30/2015	IS0189	I	20	1	2	1		2				1	2	2	2	2	1	2	2	2	2	2	2	2				2	2	2	2	2	2	2	2	2	2	2	2	2	2	2	1	2	3
5	4	30	2015	4/30/2015	IS0190	I	15	1	2	1		2				1	2	2	2	2	1	2	2	2	2	2	2	2				2	2	2	2	2	2	2	2	2	2	2	2	2	2	2	1	1
5	4	30	2015	4/30/2015	IS0191	I	17	1	2	1		98				2	1	2	2	1	2	2	2	2	2	2	2	2				2	2	2	2	2	2	2	2	2	2	2	2	2	2	2	1	8
5	4	30	2015	4/30/2015	IS0192	I	31	1	2	1		98				2	2	2	2	2	1	2	2	2	1	2	2	2				2	2	2	2	2	2	2	2	2	2	2	2	2	2	2	1	3
5	4	30	2015	4/30/2015	IS0193	I	34	1	2	1		98				2	2	2	2	2	2	2	2	1	2	2	2	1	illegible			2	2	2	2	2	2	2	2	2	2	2	2	2	2	2	1	16
5	5	28	2015	5/28/2015	IS0239	I	38	1	2	1		3	8			2	2	2	2	2	1	2	2	2	2	2	1	1	Loperamide			2	2	2	2	2	2	2	2	2	2	2	2	2	2	2	1	7
5	5	28	2015	5/28/2015	IS0240	I	17	2	2	1		1	2			1	2	2	2	2	1	2	2	2	2	2	2	2				2	2	2	2	2	2	2	2	2	2	2	2	2	2	2	1	1
5	5	28	2015	5/28/2015	IS0241	I	25	1	2	1		2				1	2	2	2	2	1	2	2	2	2	2	2	2				2	2	2	2	2	2	2	2	2	2	2	2	2	2	1	1	1
5	5	28	2015	5/28/2015	IS0242	I	37	1	2	1		2				1	2	2	2	2	1	2	2	2	2	2	2	2				2	2	2	2	2	2	2	2	2	2	2	2	2	2	2	1	1
5	5	28	2015	5/28/2015	IS0243	I	18	2	2	1		1	2			1	2	2	2	2	2	2	2	1	2	2	2	2				2	2	2	2	2	2	2	2	2	2	2	2	2	2	2	1	1
5	5	28	2015	5/28/2015	IS0244	I	43	2	2	1		1	2	8		2	2	2	2	2	1	2	2	2	2	2	1	2				2	2	2	2	1	2	2	2	2	2	2	2	2	2	2	1	7
5	6	18	2015	6/18/2015	IS0270	I	34	1	2	1		2				2	2	2	2	2	1	2	2	2	1	2	2	2				2	2	2	2	2	2	2	2	2	2	2	2	2	2	2	1	3
5	6	18	2015	6/18/2015	IS0271	I	65	1	2	1	2	2				1	2	2	2	2	1	2	2	2	2	2	2	2				2	2	2	2	2	2	2	2	2	2	2	2	2	2	2	1	1
5	6	18	2015	6/18/2015	IS0272	I	15	1	2	1		2				1	2	2	2	2	1	2	2	2	2	2	2	2				2	2	2	2	2	2	2	2	2	2	2	2	2	2	2	1	1
5	6	18	2015	6/18/2015	IS0273	I	15	2	2	1		1	2			2	2	2	2	2	1	2	2	2	1	2	2	2				2	2	2	2	2	2	2	2	2	2	2	2	2	2	2	1	14
5	6	18	2015	6/18/2015	IS0274	I	16	1	2	1		1				2	2	2	2	2	1	2	2	2	1	2	2	2				2	2	2	2	2	2	2	2	2	2	2	2	2	2	2	1	14
5	6	18	2015	6/18/2015	IS0275	I	17	1	2	1		.				2	2	1	2	2	1	2	2	2	2	2	2	2				2	2	2	2	2	2	2	2	2	2	2	2	2	2	2	1	16
5	6	18	2015	6/18/2015	IS0276	I	57	1	2	1		2				2	2	2	2	1	2	1	2	2	2	2	1	2				2	2	2	2	2	2	2	2	2	2	2	2	2	2	2	1	7
5	6	18	2015	6/18/2015	IS0277	I	30	1	2	1		2				2	2	2	2	2	2	2	2	1	2	2	2	2				2	2	2	2	2	2	2	2	2	2	2	2	2	2	2	1	16
5	6	18	2015	6/18/2015	IS0278	I	16	1	2	1		2				2	2	2	2	2	1	2	2	2	2	1	2	2				2	2	2	2	2	2	2	2	2	2	2	2	2	2	2	1	3
5	6	18	2015	6/18/2015	IS0279	I	17	1	2	1	3	2	4			1	2	2	2	2	1	2	2	2	2	2	2	2				2	2	2	2	2	2	2	2	2	2	2	2	2	2	2	1	1
5	6	18	2015	6/18/2015	IS0280	I	17	1	2	1		2				1	2	2	2	2	1	2	2	2	2	2	2	2				2	2	2	2	2	2	2	2	2	2	2	2	2	2	2	1	1
5	6	18	2015	6/18/2015	IS0281	I	15	2	2	1		1	2			2	2	2	2	2	2	2	2	2	2	2	2	2				2	2	2	2	2	2	2	1	2	2	2	2	2	2	2	1	13
5	6	18	2015	6/18/2015	IS0282	I	20	1	2	1		.				2	2	2	2	2	1	2	2	2	2	1	2	2				2	2	2	2	2	2	2	2	2	2	2	2	2	2	2	1	20
5	6	18	2015	6/18/2015	IS0283	I	18	1	2	1		2				1	2	2	2	2	1	2	2	2	2	2	2	2				2	2	2	2	2	2	2	2	2	2	2	2	2	2	2	1	1
5	6	18	2015	6/18/2015	IS0284	I	64	1	1,2	1	2	2				2	2	2	2	2	2	2	2	2	2	2	2	2				2	2	2	2	2	2	2	2	1	2	1	2	2	2	2	1	7
5	6	18	2015	6/18/2015	IS0285	I	50	1	2	1		2	8			2	2	2	2	2	1	2	2	2	2	2	1	1	Loperamide			2	2	2	2	2	2	2	2	2	2	2	2	2	2	2	1	9
5	6	18	2015	6/18/2015	IS0286	I	15	1	2	1		2				2	2	2	2	2	1	2	2	2	1	2	2	2				2	2	2	2	2	2	2	2	2	2	2	2	2	2	2	1	14
5	6	18	2015	6/18/2015	IS0287	I	18	1	2	1		2				1	1	2	2	2	1	2	2	2	2	2	2	2				2	2	2	2	2	2	2	2	2	2	2	2	2	2	2	1	2	3
5	6	18	2015	6/18/2015	IS0288	I	22	1	2	1		.				2	2	2	2	2	1	2	2	2	1	2	2	2				2	2	2	2	2	2	2	2	2	2	2	2	2	2	2	1	14
5	6	18	2015	6/18/2015	IS0289	I	20	1	2	1		.				2	2	2	2	2	1	2	2	2	1	2	2	2				2	2	2	2	2	2	2	2	2	2	2	2	2	2	2	1	14
5	6	18	2015	6/18/2015	IS0290	I	20	1	2	1						1	2	2	2	2	1	2	2	2	2	2	2	2				2	2	2	2	2	2	2	2	2	2	2	2	2	2	2	1	1
5	6	18	2015	6/18/2015	IS0291	I	18	2	1	1	3	1	4			1	2	2	2	2	1	1	2	2	2	2	2	2				2	2	2	2	2	2	2	2	2	2	2	2	2	2	2	1	2	17
5	6	18	2015	6/18/2015	IS0292	I	80	1	2	1	2	2				1	2	2	2	2	1	1	2	2	2	2	2	2				2	2	2	2	2	2	1	2	2	2	2	2	2	2	2	1	2	3
5	6	18	2015	6/18/2015	IS0293	I	47	1	2	1		2				2	2	2	2	2	1	2	2	2	2	1	2	2				2	2	2	2	2	2	2	2	2	2	2	2	2	2	2	1	3
5	6	18	2015	6/18/2015	IS0294	I	16	1	2	1		2				1	2	2	2	2	1	2	2	2	2	2	2	2				2	2	2	2	2	2	2	2	2	2	2	2	2	2	2	1	1
5	6	18	2015	6/18/2015	IS0295	I	34	1	2	1		.				2	2	2	2	2	1	2	2	2	1	2	2	2				2	2	2	2	2	2	2	2	2	2	2	2	2	2	2	1	14
5	7	30	2015	7/30/2015	IS0356	I	57	2	2	1	2	1	2			1	2	2	2	2	1	2	2	2	2	2	2	2				2	2	2	2	2	2	2	2	1	2	2	2	2	2	2	1	2	9
5	7	30	2015	7/30/2015	IS0357	I	55	1	2	1		98				2	2	2	2	2	1	2	2	2	2	2	2	2				2	2	2	1	2	2	2	2	2	2	2	2	2	2	1	1	14
5	7	30	2015	7/30/2015	IS0358	I	19	1	2	1		2				2	2	2	2	2	1	2	2	2	2	2	2	2				2	2	2	2	1	2	2	2	2	2	2	2	2	2	1	1	5
5	7	30	2015	7/30/2015	IS0359	I	24	2	2	1		1	4	7		2	2	2	1	2	1	2	2	2	2	2	1	2				2	2	2	2	1	2	2	2	2	2	2	2	2	2	1	1	17
5	7	30	2015	7/30/2015	IS0360	I	17	1	2	1		2				2	2	2	2	2	1	2	2	2	1	2	2	2				2	2	2	2	2	2	2	2	2	1	2	2	2	2	1	1	7
5	7	30	2015	7/30/2015	IS0361	I	24	2	2	1		1				2	2	2	2	2	1	2	2	2	2	2	2	2				1	2	2	2	2	2	2	2	2	2	2	2	2	2	2	1	11
5	7	30	2015	7/30/2015	IS0362	I	50	1	2	1		4	7			2	1	2	1	1	1	2	2	2	2	2	1	2				2	2	2	2	1	2	2	2	2	2	2	2	2	2	2	1	17	8
5	7	30	2015	7/30/2015	IS0363	I	16	2	2	1		1	2			2	2	2	2	1	1	2	2	2	2	2	2	2				2	2	2	2	1	2	2	2	2	1	2	2	2	2	2	1	7
5	7	30	2015	7/30/2015	IS0364	I	77	2	2	1		1	2	7		2	2	2	1	2	1	2	2	2	2	2	2	2				2	2	2	2	1	2	2	2	2	2	2	2	2	2	2	1	17
5	7	30	2015	7/30/2015	IS0365	I	15	1	2	1		2				2	2	2	2	1	1	2	2	2	2	2	2	2				2	2	2	2	1	2	2	2	2	2	2	2	2	2	1	1	7
5	7	30	2015	7/30/2015	IS0366	I	47	2	2	1		1	2			2	2	2	2	2	1	2	2	2	2	2	2	2				2	2	2	2	1	2	2	2	2	1	2	2	2	2	1	1	7	18
5	7	30	2015	7/30/2015	IS0367	I	20	2	2	1		2				1	2	2	2	2	1	2	2	2	2	2	2	2				2	2	2	2	2	2	2	1	2	2	2	2	2	2	2	1	2	13
5	7	30	2015	7/30/2015	IS0368	I	16	2	2	1		1	2			2	2	2	2	2	1	2	2	2	2	2	2	2				2	2	2	1	2	2	2	2	2	2	2	2	2	2	2	1	8
5	7	30	2015	7/30/2015	IS0369	I	51	1	2	1		98				2	2	2	2	2	1	2	2	2	1	2	2	2				2	2	2	2	2	2	2	2	2	2	2	2	2	2	2	1	14
5	7	30	2015	7/30/2015	IS0370	I	39	2	2	1		1	2			1	2	2	2	2	1	2	2	2	2	1	2	2				2	2	2	2	2	2	2	2	2	2	2	2	2	2	1	1	2	3
5	7	30	2015	7/30/2015	IS0371	I	18	2	2	1		1	2			1	2	2	2	2	1	2	2	2	2	1	2	2				2	2	2	2	2	2	2	2	2	2	2	2	2	2	1	1	2	3
5	7	30	2015	7/30/2015	IS0372	I	31	2	2	1		1	2			1	2	2	2	2	1	2	2	2	1	2	2	2				2	2	2	2	2	2	2	2	2	2	2	2	2	2	1	1	2	3
5	7	30	2015	7/30/2015	IS0373	I	29	2	2	1		1				2	2	2	2	2	1	2	2	2	2	1	2	2				2	2	2	2	2	2	2	2	2	2	2	2	2	2	1	1	2	3
5	7	30	2015	7/30/2015	IS0374	I	42	1	2	1		2	8			2	2	2	2	1	1	2	2	2	2	2	1	2				2	2	2	2	1	2	2	2	2	2	2	2	2	2	2	1	7
5	7	30	2015	7/30/2015	IS0375	I	59	2	2	1	2	1	2			2	2	2	2	2	1	2	1	2	2	2	2	1	lasix			2	2	2	2	2	2	2	2	1	2	2	2	2	2	1	1	16	6
5	8	27	2015	8/27/2015	IS0402	I	24	2	2	1		1				2	1	2	2	2	1	2	2	2	2	2	2	2				2	2	2	2	2	2	2	1	2	2	2	2	2	2	1	1	3
5	8	27	2015	8/27/2015	IS0403	I	29	1	2	1		2				2	2	2	2	2	1	2	2	2	2	1	2	2				2	2	2	2	2	2	2	2	2	2	2	2	2	2	2	1	3
5	8	27	2015	8/27/2015	IS0404	I	16	1	2	1		2				2	2	2	2	2	2	2	2	1	2	2	2	2				2	2	2	2	1	2	2	2	2	2	2	2	2	2	2	1	5
5	8	27	2015	8/27/2015	IS0405	I	20	2	2	1		1	2			2	2	2	2	1	1	2	2	2	2	2	1	2				2	2	2	2	1	2	2	2	2	2	2	2	2	2	1	1	7
5	8	27	2015	8/27/2015	IS0406	I	50	1	2	1		2	9			2	2	2	2	1	1	2	2	2	2	2	2	2				2	2	2	2	1	2	2	2	1	1	2	2	2	2	2	1	18	9
5	8	27	2015	8/27/2015	IS0407	I	57	.	1	3		98				2	2	2	2	2	2	2	2	2	2	2	2	2				2	2	2	2	2	2	2	2	1	2	2	2	2	2	2	1	9
5	8	27	2015	8/27/2015	IS0408	I	73	1	2	1		2				2	2	2	2	2	2	2	1	1	2	2	1	2				2	2	2	1	2	2	2	2	2	2	2	2	2	2	2	1	6	20
5	8	27	2015	8/27/2015	IS0409	I	64	1	2	1		2				2	2	2	2	2	1	2	2	2	2	1	2	2				2	2	2	2	2	2	2	2	2	2	2	2	2	2	2	1	3
5	9	24	2015	9/24/2015	IS0441	I	18	2	2	1		1				2	2	2	2	2	1	2	2	2	2	1	2	2				2	2	2	2	2	1	2	2	2	2	2	2	2	2	1	1	14
5	9	24	2015	9/24/2015	IS0442	I	.	1	2	1		98				2	2	1	2	1	2	2	2	2	2	2	2	2				2	2	2	2	1	2	2	1	2	2	2	2	2	2	2	1	13	7
5	9	24	2015	9/24/2015	IS0443	I	15	1	2	1		2				1	2	2	2	2	1	2	2	2	2	1	2	2				2	2	2	2	2	2	2	2	2	2	2	2	2	2	1	1	2	3
5	9	24	2015	9/24/2015	IS0444	I	70	2	2	1		1				2	2	2	2	2	2	2	2	1	2	2	2	1	Dulcolax			2	2	2	1	2	2	2	2	2	2	1	2	2	2	2	1	16	9
5	9	24	2015	9/24/2015	IS0445	I	25	2	2	1		1	7			2	2	2	1	2	1	2	2	2	2	2	1	2				2	2	2	2	1	2	2	2	2	2	2	2	2	2	2	1	17
5	9	24	2015	9/24/2015	IS0446	I	18	2	2	1		1				2	2	2	1	2	1	2	2	2	2	2	1	2				2	2	2	2	1	2	2	2	2	2	2	2	2	2	2	1	17
5	9	24	2015	9/24/2015	IS0447	I	40	1	2	1		1				2	2	2	2	2	1	2	2	2	2	2	2	1	grabacin			2	2	2	1	2	2	2	2	2	2	2	2	2	2	1	1	14
5	9	24	2015	9/24/2015	IS0448	I	62	1	2	1		2	10			2	2	2	2	2	1	2	2	2	2	1	1	2				2	2	2	2	2	2	2	2	2	1	2	2	2	2	2	1	18
5	9	24	2015	9/24/2015	IS0449	I	70	1	2	1		2	10			2	2	2	2	2	1	2	2	2	2	2	2	2				2	2	2	2	1	2	2	2	2	1	2	2	2	2	2	1	18	16
5	9	24	2015	9/24/2015	IS0450	I	54	1	2	1		98				2	2	2	2	2	2	2	2	1	2	2	2	2				2	2	2	2	2	2	2	2	2	2	2	2	2	2	1	1	14
5	9	24	2015	9/24/2015	IS0451	I	31	1	2	1		98				2	2	2	2	1	2	2	2	1	2	2	2	2				2	2	2	2	2	2	2	2	2	2	2	2	2	2	1	1	16
5	9	24	2015	9/24/2015	IS0452	I	15	2	2	1		1	2			1	2	2	2	2	1	2	2	2	2	2	2	1	ryzolt			2	2	2	1	2	2	2	2	2	2	2	2	2	2	1	1	2	16
5	10	29	2015	10/29/2015	IS0490	I	15	2	2	1		1				2	2	2	2	2	1	2	2	2	2	1	1	2				2	2	2	2	2	2	2	2	2	1	2	2	2	2	1	1	3	18
5	10	29	2015	10/29/2015	IS0491	I	17	1	2	1		98				2	2	2	2	2	1	2	2	2	2	2	1	2				2	2	2	1	2	2	2	2	2	2	2	2	2	2	1	1	14
5	10	29	2015	10/29/2015	IS0492	I	30	1	2	1	2	.				2	2	2	2	2	1	2	2	2	2	2	2	1	Anusolcream			2	2	2	2	2	2	2	2	2	2	2	2	2	2	2	1	16
5	10	29	2015	10/29/2015	IS0493	I	60	1	2	1	2	2				2	2	2	2	1	2	2	1	2	2	2	1	2				2	2	2	2	2	2	2	2	2	2	2	2	2	2	2	1	3	7
5	10	29	2015	10/29/2015	IS0494	I	60	1	2	1	3	.				2	2	2	2	2	1	2	2	2	2	1	2	2				2	2	2	2	2	2	2	2	2	2	2	2	2	2	2	1	3
5	10	29	2015	10/29/2015	IS0495	I	15	2	2	1		1	2			2	2	2	2	2	1	2	2	2	2	1	1	2				2	2	2	2	2	2	2	2	2	1	2	2	2	2	1	1	18
5	10	29	2015	10/29/2015	IS0496	I	46	1	2	1		2	7	99		2	2	2	1	2	1	2	2	2	2	2	1	2				2	2	2	2	1	2	2	2	2	2	2	2	2	2	2	1	17
5	11	26	2015	11/26/2015	IS0517	I	33	1	2	1		2				2	2	2	2	2	1	2	2	2	2	2	2	2				2	2	2	2	1	2	2	2	2	2	2	2	2	2	2	1	5
5	11	26	2015	11/26/2015	IS0518	I	42	1	2	1	2	.				2	2	2	2	2	1	2	2	2	2	2	2	2				2	2	2	2	2	2	2	2	2	2	1	2	2	2	2	1	9
8	7	7	2015	7/7/2015	CA0001	C	34	.	2	.	.	.	.	.	.	2	2	2	2	2	1	2	2	2	2	1	2	2				2	2	2	2	2	2	2	1	2	2	2	2	2	2	.	4	3
8	7	7	2015	7/7/2015	CA0002	C	22	.	2	.	.	.	.	.	.	2	2	2	2	2	1	2	2	2	2	1	2	2				2	2	2	2	2	2	2	2	2	2	2	2	2	2	.	4	3
8	7	7	2015	7/7/2015	CA0003	C	27	.	2	.	.	.	.	.	.	2	2	2	2	2	1	1	2	1	2	2	2	2				2	2	2	2	2	2	2	2	2	2	2	2	2	2	.	4	3
8	7	7	2015	7/7/2015	CA0004	C	18	.	2	.	.	.	.	.	.	2	2	2	2	2	1	1	2	2	2	2	2	2				2	2	2	2	2	2	2	2	2	2	2	2	2	2	.	4	3
8	7	7	2015	7/7/2015	CA0005	C	17	.	2	.	.	.	.	.	.	2	1	1	2	2	2	2	2	2	2	2	2	2				2	2	2	2	2	2	2	2	2	2	2	2	2	2	.	4	16
8	7	7	2015	7/7/2015	CA0006	C	16	.	2	.	.	.	.	.	.	2	1	2	2	2	1	2	2	2	2	2	2	2				2	2	2	2	2	2	2	2	2	2	2	2	2	2	.	4	3
8	7	7	2015	7/7/2015	CA0007	C	18	.	2	.	.	.	.	.	.	2	1	2	2	2	1	2	2	2	2	2	2	2				2	2	2	2	2	2	2	2	2	2	2	2	2	2	.	4	3
8	7	7	2015	7/7/2015	CA0008	C	17	.	2	.	.	.	.	.	.	2	1	2	2	2	1	2	2	2	2	2	2	2				2	2	2	2	2	2	2	1	2	2	2	2	2	2	.	4	3
8	7	7	2015	7/7/2015	CA0009	C	16	.	2	.	.	.	.	.	.	2	1	2	2	2	1	2	2	2	2	2	2	2				2	2	2	2	2	2	2	2	2	2	2	2	2	2	.	4	2
8	7	7	2015	7/7/2015	CA0010	C	17	.	2	.	.	.	.	.	.	2	1	2	2	2	1	2	2	2	2	2	2	2				2	2	2	2	2	2	2	1	2	2	2	2	2	2	.	4	3
8	7	7	2015	7/7/2015	CA0011	C	18	.	2	.	.	.	.	.	.	2	2	2	2	2	1	2	2	2	2	2	2	1	actal	buscopan		2	2	2	2	2	2	2	2	2	2	2	2	2	2	.	4	16
8	7	7	2015	7/7/2015	CA0012	C	17	.	2	.	.	.	.	.	.	2	1	2	2	2	1	2	2	2	2	2	2	2				2	2	2	2	2	2	2	1	2	2	2	2	2	2	.	4	3
8	7	7	2015	7/7/2015	CA0013	C	16	.	2	.	.	.	.	.	.	2	1	2	2	2	1	2	2	2	2	2	2	2				2	2	2	2	2	2	2	2	2	2	2	2	2	2	.	4	3
8	7	7	2015	7/7/2015	CA0014	C	17	.	2	.	.	.	.	.	.	2	1	2	2	2	1	2	2	2	2	2	2	2				2	2	2	2	2	2	2	1	2	2	2	2	2	2	.	4	3
8	7	7	2015	7/7/2015	CA0015	C	15	.	2	.	.	.	.	.	.	2	1	2	2	2	2	2	1	2	2	2	2	2				2	2	2	2	2	2	2	2	2	2	2	2	2	2	.	4	7	3
8	7	7	2015	7/7/2015	CA0016	C	16	.	2	.	.	.	.	.	.	2	1	2	2	2	1	2	2	2	2	2	2	2				2	2	2	2	2	2	2	2	2	2	2	2	2	2	.	4	3	16
8	7	7	2015	7/7/2015	CA0017	C	16	.	2	.	.	.	.	.	.	2	1	2	2	2	1	2	2	2	2	2	2	2				2	2	2	2	2	2	2	2	2	2	2	2	2	2	.	4	3
8	7	7	2015	7/7/2015	CA0018	C	16	.	2	.	.	.	.	.	.	2	1	2	2	2	1	2	2	2	2	2	2	2				2	2	2	2	2	2	2	2	2	2	2	2	2	2	.	4	3
8	7	7	2015	7/7/2015	CA0019	C	15	.	2	.	.	.	.	.	.	1	2	2	2	2	1	2	2	2	2	2	2	2				2	2	2	2	2	2	2	2	2	2	2	2	2	2	.	4	1
8	7	7	2015	7/7/2015	CA0020	C	17	.	2	.	.	.	.	.	.	2	1	2	2	2	1	2	2	2	2	2	2	2				2	2	2	2	2	2	2	1	2	2	2	2	2	2	.	4	3
8	7	7	2015	7/7/2015	CA0021	C	17	.	2	.	.	.	.	.	.	1	2	2	2	2	1	2	2	2	2	2	2	2				2	2	2	2	2	2	2	2	2	2	2	2	2	2	.	4	1
8	7	7	2015	7/7/2015	CA0022	C	18	.	2	.	.	.	.	.	.	1	2	2	2	2	1	2	2	2	2	2	2	2				2	2	2	2	2	2	2	2	2	2	2	2	2	2	.	4	1
8	7	7	2015	7/7/2015	CA0023	C	15	.	2	.	.	.	.	.	.	2	1	2	2	2	1	2	2	2	2	2	2	2				2	2	2	2	2	2	2	2	2	2	2	2	2	2	.	4	3
8	7	7	2015	7/7/2015	CA0024	C	15	.	2	.	.	.	.	.	.	2	1	2	2	2	1	2	2	2	2	2	2	2				2	2	2	2	2	2	2	1	2	2	2	2	2	2	.	4	3
8	7	7	2015	7/7/2015	CA0025	C	15	.	2	.	.	.	.	.	.	1	2	2	2	2	1	2	2	2	2	2	2	2				2	2	2	2	2	2	2	2	2	2	2	2	2	2	.	4	1
8	7	7	2015	7/7/2015	CA0026	C	45	.	2	.	.	.	.	.	.	1	2	2	2	2	1	2	2	2	2	2	2	2				2	2	2	2	2	2	2	2	2	2	2	2	2	2	.	4	1
8	7	7	2015	7/7/2015	CA0027	C	32	.	2	.	.	.	.	.	.	2	2	2	2	2	2	2	2	2	2	1	1	1	actal			2	2	2	2	2	2	2	1	2	2	2	2	2	2	.	4	3
8	7	7	2015	7/7/2015	CA0028	C	16	.	2	.	.	.	.	.	.	1	2	2	2	2	1	2	2	2	2	2	2	1	quinine			2	2	2	2	2	2	2	2	2	2	2	2	2	2	.	4	1
8	7	7	2015	7/7/2015	CA0029	C	26	.	2	.	.	.	.	.	.	1	1	2	2	2	1	2	2	2	2	2	2	2				2	2	2	2	2	2	2	2	2	2	2	2	2	2	.	4	1
8	7	7	2015	7/7/2015	CA0030	C	32	.	2	.	.	.	.	.	.	2	2	2	2	2	2	2	2	1	2	1	2	2				2	2	2	2	2	2	2	2	2	2	2	2	2	2	.	4	21
8	7	7	2015	7/7/2015	CA0031	C	45	.	2	.	.	.	.	.	.	1	2	2	2	2	1	2	2	2	2	2	2	2				2	2	2	1	2	2	2	2	2	2	2	2	2	2	.	4	1
8	7	7	2015	7/7/2015	CA0032	C	65	.	2	.	.	.	.	.	.	1	2	2	2	2	1	1	2	2	2	2	2	2				2	2	2	2	2	2	2	1	2	2	2	2	2	2	.	4	2	3
8	7	7	2015	7/7/2015	CA0033	C	16	.	2	.	.	.	.	.	.	2	1	2	2	2	1	2	2	2	2	2	2	2				2	2	2	2	2	2	2	1	2	2	2	2	2	2	.	4	3
8	7	7	2015	7/7/2015	CA0034	C	17	.	2	.	.	.	.	.	.	2	2	2	2	2	1	2	2	2	2	1	2	2				2	2	2	2	2	2	2	2	2	2	2	2	2	2	.	4	3
8	7	7	2015	7/7/2015	CA0035	C	15	.	2	.	.	.	.	.	.	2	1	2	2	2	1	2	2	2	2	2	2	2				2	2	2	2	2	2	2	1	2	2	2	2	2	2	.	4	3
8	7	7	2015	7/7/2015	CA0036	C	16	.	2	.	.	.	.	.	.	2	1	2	2	2	1	2	2	2	2	2	2	2				2	2	2	2	2	2	2	1	2	2	2	2	2	2	.	4	3
8	7	7	2015	7/7/2015	CA0037	C	16	.	2	.	.	.	.	.	.	2	1	2	2	2	1	2	2	2	2	2	2	2				2	2	2	2	2	2	2	1	2	2	2	2	2	2	.	4	3
8	7	7	2015	7/7/2015	CA0038	C	16	.	2	.	.	.	.	.	.	2	1	2	2	2	1	2	2	2	2	2	2	2				2	2	2	2	2	2	2	1	2	2	2	2	2	2	.	4	3
8	7	7	2015	7/7/2015	CA0039	C	16	.	2	.	.	.	.	.	.	2	1	2	2	2	2	2	2	2	2	2	2	1	dressing	iodine		2	2	2	2	2	2	2	2	2	2	2	2	2	2	.	4	3	14
8	7	7	2015	7/7/2015	CA0040	C	16	.	2	.	.	.	.	.	.	2	1	2	2	2	2	2	1	2	2	2	2	2				2	2	2	2	2	2	2	2	2	2	2	2	2	2	.	4	3
8	7	14	2015	7/14/2015	CA0041	C	16	.	2	.	.	.	.	.	.	1	2	2	2	2	1	2	2	2	2	2	2	2				2	2	2	2	2	2	2	2	2	2	2	2	2	2	.	4	1
8	7	14	2015	7/14/2015	CA0042	C	32	.	2	.	.	.	.	.	.	2	2	2	2	2	2	1	2	2	2	1	2	2				2	2	2	2	2	2	2	1	2	2	2	2	2	2	.	4	3
8	7	14	2015	7/14/2015	CA0043	C	16	.	2	.	.	.	.	.	.	1	2	2	2	2	1	2	2	2	2	2	2	2				2	2	2	2	2	2	2	2	2	2	2	2	2	2	.	4	1
8	7	14	2015	7/14/2015	CA0044	C	23	.	2	.	.	.	.	.	.	2	2	2	2	2	1	2	1	2	2	2	2	1	ORS			2	2	2	2	2	2	2	2	2	2	2	2	2	2	.	4	7
8	7	14	2015	7/14/2015	CA0045	C	16	.	2	.	.	.	.	.	.	2	1	2	2	2	1	2	2	2	2	2	2	2				2	2	2	2	2	2	2	1	2	2	2	2	2	2	.	4	3
8	7	14	2015	7/14/2015	CA0046	C	16	.	2	.	.	.	.	.	.	2	2	2	2	2	1	1	2	2	2	2	2	1	ppf			2	2	2	2	2	1	2	2	2	2	2	2	2	2	.	4	14
8	7	14	2015	7/14/2015	CA0047	C	16	.	2	.	.	.	.	.	.	2	1	2	2	2	1	2	2	2	2	2	2	1	PPF			2	2	2	2	2	2	2	2	2	2	2	2	2	2	.	4	14
8	7	14	2015	7/14/2015	CA0048	C	15	.	2	.	.	.	.	.	.	2	2	2	2	2	1	1	2	2	2	2	2	1	dressing			2	2	2	2	2	2	2	2	2	2	2	2	2	2	.	4	14
8	7	14	2015	7/14/2015	CA0049	C	16	.	2	.	.	.	.	.	.	2	1	2	2	2	1	2	2	2	2	2	2	2				2	2	2	2	2	2	2	1	2	2	2	2	2	2	.	4	3
8	7	14	2015	7/14/2015	CA0050	C	16	.	2	.	.	.	.	.	.	2	1	2	2	2	1	2	2	2	2	2	2	2				2	2	2	2	2	2	2	1	2	2	2	2	2	2	.	4	3
8	7	14	2015	7/14/2015	CA0051	C	16	.	2	.	.	.	.	.	.	2	1	2	2	2	1	2	2	2	2	2	2	2				2	2	2	2	2	2	2	1	2	2	2	2	2	2	.	4	3
8	7	14	2015	7/14/2015	CA0052	C	16	.	2	.	.	.	.	.	.	2	1	2	2	2	1	2	2	2	2	2	2	2				2	2	2	2	2	2	2	1	2	2	2	2	2	2	.	4	3
8	7	14	2015	7/14/2015	CA0053	C	18	.	2	.	.	.	.	.	.	2	1	2	2	2	1	2	2	2	2	2	2	2				2	2	2	2	2	2	2	1	2	2	2	2	2	2	.	4	3
8	7	14	2015	7/14/2015	CA0054	C	17	.	2	.	.	.	.	.	.	2	2	2	2	2	1	2	2	2	2	1	2	1	ppf			2	2	2	2	2	2	2	2	2	2	2	2	2	2	.	4	14
8	7	14	2015	7/14/2015	CA0055	C	16	.	2	.	.	.	.	.	.	2	2	2	2	2	1	2	2	2	2	1	2	2				2	2	2	2	2	2	2	1	2	2	2	2	2	2	.	4	3
8	7	14	2015	7/14/2015	CA0056	C	17	.	2	.	.	.	.	.	.	1	2	2	2	2	1	2	2	2	2	2	2	1	quinine			2	2	2	2	2	2	2	2	2	2	2	2	2	2	.	4	1
8	7	14	2015	7/14/2015	CA0057	C	17	.	2	.	.	.	.	.	.	2	2	2	2	2	1	2	2	2	2	1	2	2				2	2	2	2	2	2	2	2	2	2	2	2	2	2	.	4	3
8	7	14	2015	7/14/2015	CA0058	C	19	.	2	.	.	.	.	.	.	2	1	2	2	2	1	2	2	2	2	2	2	2				2	2	2	2	2	2	2	1	2	2	2	2	2	2	.	4	3
8	7	14	2015	7/14/2015	CA0059	C	15	.	2	.	.	.	.	.	.	1	2	2	2	2	1	2	2	2	2	2	2	2				2	2	2	2	2	2	2	2	2	2	2	2	2	2	.	4	1
8	7	14	2015	7/14/2015	CA0060	C	17	.	2	.	.	.	.	.	.	1	2	2	2	2	1	2	2	2	2	2	2	2				2	2	2	2	2	2	2	2	2	2	2	2	2	2	.	4	1
8	7	14	2015	7/14/2015	CA0061	C	16	.	2	.	.	.	.	.	.	1	2	2	2	2	1	2	2	2	2	2	2	2				2	2	2	2	2	2	2	2	2	2	2	2	2	2	.	4	1
8	7	14	2015	7/14/2015	CA0062	C	16	.	2	.	.	.	.	.	.	2	2	2	2	2	1	2	2	2	2	1	2	2				2	2	2	2	2	2	2	2	2	2	2	2	2	2	.	4	3
8	7	14	2015	7/14/2015	CA0063	C	18	.	2	.	.	.	.	.	.	1	2	2	2	2	1	2	2	2	2	2	2	2				2	2	2	2	2	2	2	2	2	2	2	2	2	2	.	4	1
8	7	14	2015	7/14/2015	CA0064	C	18	.	2	.	.	.	.	.	.	1	2	2	2	2	1	2	2	2	2	2	2	2				2	2	2	2	2	2	2	1	2	2	2	2	2	2	.	4	1
8	7	14	2015	7/14/2015	CA0065	C	19	.	2	.	.	.	.	.	.	2	2	2	2	2	1	2	2	2	2	1	2	2				2	2	2	2	2	2	2	1	2	2	2	2	2	2	.	4	3
8	7	14	2015	7/14/2015	CA0066	C	18	.	2	.	.	.	.	.	.	2	2	2	2	2	1	2	2	2	2	2	2	2				2	2	2	2	2	2	2	2	2	2	2	2	2	2	.	4	16
8	7	14	2015	7/14/2015	CA0067	C	16	.	2	.	.	.	.	.	.	2	1	2	2	2	1	2	2	2	2	2	2	1	ppf			2	2	2	2	2	2	2	2	2	2	2	2	2	2	.	4	16
8	7	14	2015	7/14/2015	CA0068	C	17	.	2	.	.	.	.	.	.	2	2	2	2	2	2	2	2	2	2	2	2	2				2	1	2	2	2	2	2	2	2	2	2	2	2	2	.	4	8
8	7	14	2015	7/14/2015	CA0069	C	16	.	2	.	.	.	.	.	.	1	2	2	2	2	1	2	2	2	2	2	2	2				2	2	2	2	2	2	2	2	2	2	2	2	2	2	.	4	1
8	7	14	2015	7/14/2015	CA0070	C	33	.	2	.	.	.	.	.	.	2	2	2	2	2	1	2	1	1	2	2	2	2				2	2	2	2	2	2	2	1	2	2	2	2	2	2	.	4	3
8	7	14	2015	7/14/2015	CA0071	C	15	.	2	.	.	.	.	.	.	1	2	2	2	2	1	2	2	2	2	1	2	2				2	2	2	2	2	2	2	2	2	2	2	2	2	2	.	4	1
8	7	14	2015	7/14/2015	CA0072	C	28	.	2	.	.	.	.	.	.	2	1	2	2	2	1	2	2	2	2	2	2	2				2	2	2	2	2	2	2	2	2	2	2	2	2	2	.	4	3
8	7	14	2015	7/14/2015	CA0073	C	21	.	2	.	.	.	.	.	.	1	1	2	2	2	1	2	2	2	2	2	2	1	xpen			2	2	2	2	2	2	2	2	2	2	2	2	2	2	.	4	1
8	7	14	2015	7/14/2015	CA0074	C	20	.	2	.	.	.	.	.	.	2	2	2	2	2	2	2	2	2	2	2	2	1	aminophilyne			2	2	2	2	2	2	1	2	2	2	2	2	2	2	.	4	16
8	7	14	2015	7/14/2015	CA0075	C	67	.	2	.	.	.	.	.	.	1	2	2	2	2	1	2	2	2	2	2	2	2				2	2	2	2	2	2	2	1	2	2	2	2	2	2	.	4	1
8	7	21	2015	7/21/2015	CA0076	C	43	.	2	.	.	.	.	.	.	2	2	2	2	2	1	2	2	2	2	1	2	2				2	2	2	2	2	2	2	1	2	2	2	2	2	2	.	4	3
8	7	21	2015	7/21/2015	CA0077	C	16	.	2	.	.	.	.	.	.	2	1	2	2	2	1	2	2	2	2	2	2	2				2	2	2	2	2	2	2	2	2	2	2	2	2	2	.	4	3
8	7	21	2015	7/21/2015	CA0078	C	67	.	2	.	.	.	.	.	.	2	2	2	2	2	1	2	2	2	2	1	2	2				2	2	2	2	2	2	2	1	2	2	2	2	2	2	.	4	3
8	7	21	2015	7/21/2015	CA0079	C	18	.	2	.	.	.	.	.	.	1	2	2	2	2	1	2	2	2	2	2	2	2				2	2	2	2	2	2	2	1	2	2	2	2	2	2	.	4	1
8	7	21	2015	7/21/2015	CA0080	C	25	.	2	.	.	.	.	.	.	1	1	2	2	2	1	2	2	2	2	2	2	1	xpen			2	2	2	2	2	2	2	1	2	2	2	2	2	2	.	4	2	3
8	7	21	2015	7/21/2015	CA0081	C	17	.	2	.	.	.	.	.	.	2	2	2	2	2	2	2	2	2	2	1	1	2				2	2	2	2	2	2	2	2	2	2	2	2	2	2	.	4	3
8	7	21	2015	7/21/2015	CA0082	C	23	.	2	.	.	.	.	.	.	1	2	2	2	2	1	2	2	2	2	2	2	2				2	2	2	2	2	2	2	2	2	2	2	2	2	2	.	4	1
8	7	21	2015	7/21/2015	CA0083	C	48	.	2	.	.	.	.	.	.	1	2	2	2	2	1	2	2	2	2	2	2	2				2	2	2	2	2	2	2	2	2	2	2	2	2	2	.	4	1
8	7	21	2015	7/21/2015	CA0084	C	17	.	2	.	.	.	.	.	.	2	1	2	2	2	1	2	2	2	2	2	2	2				2	2	2	2	2	2	2	1	2	2	2	2	2	2	.	4	3
8	7	21	2015	7/21/2015	CA0085	C	35	.	2	.	.	.	.	.	.	2	1	2	2	2	1	2	2	2	2	2	2	2				2	2	2	2	2	2	2	2	2	2	2	2	2	2	.	4	3
8	7	28	2015	7/28/2015	CA0086	C	16	.	2	.	.	.	.	.	.	1	2	2	2	2	1	2	2	2	2	2	2	1	Gentamicin			2	2	2	2	2	2	2	2	2	2	2	2	2	2	.	4	1
8	7	28	2015	7/28/2015	CA0087	C	62	.	2	.	.	.	.	.	.	2	2	2	2	2	1	1	2	2	2	2	2	1	ppf			2	2	2	2	2	2	2	2	2	2	2	2	2	2	.	4	7
8	7	28	2015	7/28/2015	CA0088	C	33	.	2	.	.	.	.	.	.	2	2	2	2	2	1	2	2	2	1	2	2	1	ppf			2	2	2	2	2	2	2	2	2	2	2	2	2	2	.	4	14
8	7	28	2015	7/28/2015	CA0089	C	17	.	2	.	.	.	.	.	.	2	2	2	2	2	1	2	2	2	2	2	1	1	actal			2	2	2	2	2	2	2	2	2	2	2	2	2	2	.	4	18
8	7	28	2015	7/28/2015	CA0090	C	19	.	2	.	.	.	.	.	.	2	2	2	2	2	1	2	1	2	2	2	1	2				2	2	2	2	2	2	2	2	2	2	2	2	2	2	.	4	7
8	7	28	2015	7/28/2015	CA0091	C	15	.	2	.	.	.	.	.	.	2	2	2	2	2	1	2	2	2	2	2	1	2				2	2	2	2	2	2	2	1	2	2	2	2	2	2	.	4	7	3
8	7	28	2015	7/28/2015	CA0092	C	16	.	2	.	.	.	.	.	.	2	1	2	2	2	1	2	2	2	2	2	2	2				2	2	2	2	2	2	2	2	2	2	2	2	2	2	.	4	3
8	7	28	2015	7/28/2015	CA0093	C	16	.	2	.	.	.	.	.	.	2	1	2	2	2	1	2	2	2	2	2	2	2				2	2	2	2	2	2	2	1	2	2	2	2	2	2	.	4	3
8	7	28	2015	7/28/2015	CA0094	C	16	.	2	.	.	.	.	.	.	2	2	2	2	2	2	2	2	2	2	2	2	2				2	2	2	2	2	2	2	2	2	2	2	1	2	2	.	4	16
8	7	28	2015	7/28/2015	CA0095	C	17	.	2	.	.	.	.	.	.	2	1	2	2	2	1	2	2	2	2	2	2	2				2	2	2	2	2	2	2	2	2	2	2	2	2	2	.	4	3
8	7	28	2015	7/28/2015	CA0096	C	17	.	2	.	.	.	.	.	.	2	2	2	2	2	1	2	2	2	2	2	1	2				2	2	2	2	2	2	2	2	2	2	2	2	2	2	.	4	20
8	7	28	2015	7/28/2015	CA0097	C	16	.	2	.	.	.	.	.	.	2	1	2	2	2	1	2	2	2	2	2	2	2				2	2	2	2	2	2	2	1	2	2	2	2	2	2	.	4	3
8	7	28	2015	7/28/2015	CA0098	C	22	.	2	.	.	.	.	.	.	2	2	2	2	2	1	2	1	2	2	2	2	2				2	2	2	2	1	2	2	2	2	2	2	2	2	2	.	4	7
8	7	28	2015	7/28/2015	CA0099	C	15	.	2	.	.	.	.	.	.	1	2	2	2	2	1	2	2	2	2	2	2	2				2	2	2	2	2	2	2	2	2	2	2	2	2	2	.	4	1
8	7	28	2015	7/28/2015	CA0100	C	16	.	2	.	.	.	.	.	.	2	1	2	2	2	1	2	2	2	2	2	2	2				2	2	2	2	2	2	2	1	2	2	2	2	2	2	.	4	3
8	7	28	2015	7/28/2015	CA0101	C	17	.	2	.	.	.	.	.	.	1	2	2	2	2	1	2	2	2	2	2	2	1	quinine			2	2	2	2	2	2	2	2	2	2	2	2	2	2	.	4	1
8	7	28	2015	7/28/2015	CA0102	C	45	.	2	.	.	.	.	.	.	2	2	2	2	2	1	2	2	2	2	2	2	1	actal			2	2	2	2	1	2	2	2	2	2	2	2	2	2	.	4	5
8	7	28	2015	7/28/2015	CA0103	C	16	.	2	.	.	.	.	.	.	1	2	2	2	2	2	2	2	2	2	2	2	1	Cefarox	quinine		2	2	2	2	2	2	2	2	2	2	2	2	2	2	.	4	2	3
8	7	28	2015	7/28/2015	CA0104	C	16	.	2	.	.	.	.	.	.	2	2	2	2	2	1	2	2	2	2	1	2	2				2	2	2	2	2	2	2	2	2	2	2	2	2	2	.	4	3
8	7	28	2015	7/28/2015	CA0105	C	17	.	2	.	.	.	.	.	.	2	2	2	2	2	1	2	2	2	2	1	2	2				2	2	2	2	2	1	2	2	2	2	2	2	2	2	.	4	14
8	8	4	2015	8/4/2015	CA0106	C	15	.	2	.	.	.	.	.	.	2	2	2	2	2	2	2	2	2	1	2	2	1	ppf			2	2	2	2	2	2	2	2	2	2	2	2	2	2	.	4	3
8	8	4	2015	8/4/2015	CA0107	C	27	.	2	.	.	.	.	.	.	2	1	2	2	2	1	2	2	2	2	2	2	2				2	2	2	2	2	2	2	2	2	2	2	2	2	2	.	4	3
8	8	4	2015	8/4/2015	CA0108	C	15	.	2	.	.	.	.	.	.	2	2	2	2	2	1	2	2	2	2	1	2	2				2	2	2	2	2	2	2	1	2	2	2	2	2	2	.	4	3
8	8	4	2015	8/4/2015	CA0109	C	40	.	2	.	.	.	.	.	.	2	1	2	2	2	1	2	2	2	2	2	2	2				2	2	2	2	2	2	2	2	2	2	2	2	2	2	.	4	3
8	8	4	2015	8/4/2015	CA0110	C	16	.	2	.	.	.	.	.	.	2	1	2	2	2	1	2	2	2	2	2	2	2				2	2	2	2	2	2	2	2	2	2	2	2	2	2	.	4	3
8	8	4	2015	8/4/2015	CA0111	C	17	.	2	.	.	.	.	.	.	1	2	2	2	2	1	2	2	2	2	2	2	2				2	2	2	2	2	2	2	2	2	2	2	2	2	2	.	4	1
8	8	4	2015	8/4/2015	CA0112	C	16	.	2	.	.	.	.	.	.	2	1	2	2	2	1	2	2	2	2	2	2	2				2	2	2	2	2	2	2	2	2	2	2	2	2	2	.	4	3
8	8	4	2015	8/4/2015	CA0113	C	16	.	2	.	.	.	.	.	.	1	2	2	2	2	1	2	2	2	2	2	2	2				2	2	2	2	2	2	2	2	2	2	2	2	2	2	.	4	1
8	8	4	2015	8/4/2015	CA0114	C	51	.	2	.	.	.	.	.	.	2	1	2	2	2	1	2	2	2	2	2	2	2				2	2	2	2	2	2	2	1	2	2	2	2	2	2	.	4	3
8	8	4	2015	8/4/2015	CA0115	C	17	.	2	.	.	.	.	.	.	2	1	2	2	2	2	2	2	2	2	2	2	2				2	2	2	2	2	2	2	2	2	2	2	2	2	2	.	4	3
8	8	4	2015	8/4/2015	CA0116	C	28	.	2	.	.	.	.	.	.	2	2	2	2	2	1	2	2	2	2	2	2	2				2	2	2	2	2	2	2	1	2	2	2	2	2	2	.	4	3
8	8	4	2015	8/4/2015	CA0117	C	17	.	2	.	.	.	.	.	.	2	1	2	2	2	1	2	2	2	2	2	2	2				2	2	2	2	2	2	2	2	2	2	2	2	2	2	.	4	3
8	8	4	2015	8/4/2015	CA0118	C	18	.	2	.	.	.	.	.	.	1	1	2	2	2	1	2	2	1	2	2	2	2				2	2	2	2	2	2	2	2	2	2	2	2	2	2	.	4	2	3
8	8	4	2015	8/4/2015	CA0119	C	15	.	2	.	.	.	.	.	.	1	2	2	2	2	1	2	2	2	2	2	2	2				2	2	2	2	2	2	2	2	2	2	2	2	2	2	.	4	1
8	8	11	2015	8/11/2015	CA0120	C	23	.	2	.	.	.	.	.	.	2	1	2	2	2	1	2	2	2	2	2	2	2				2	2	2	2	2	2	1	2	2	2	2	2	2	2	.	4	3
8	8	11	2015	8/11/2015	CA0121	C	28	1	2	.	.	.	.	.	.	2	2	2	2	2	1	2	1	2	2	1	2	1	dextrose			2	2	2	2	2	2	2	2	2	2	2	2	2	2	.	4	3
8	8	11	2015	8/11/2015	CA0122	C	15	.	2	.	.	.	.	.	.	1	2	2	2	2	1	2	2	2	2	2	2	2				2	2	2	2	2	2	2	2	2	2	2	2	2	2	.	4	1
8	8	11	2015	8/11/2015	CA0123	C	34	.	2	.	.	.	.	.	.	2	2	2	2	2	1	2	2	2	2	2	2	2				2	2	2	2	2	1	2	2	2	2	2	2	2	2	.	4	14
8	8	11	2015	8/11/2015	CA0124	C	30	.	2	.	.	.	.	.	.	2	2	2	2	2	1	2	2	2	2	2	2	2				2	2	2	1	2	2	2	2	2	2	2	2	2	2	.	4	16
8	8	11	2015	8/11/2015	CA0125	C	53	.	2	.	.	.	.	.	.	2	2	2	2	2	1	2	2	2	2	1	2	1	xpen			2	2	2	2	2	2	2	2	2	2	2	2	2	2	.	4	16
8	8	11	2015	8/11/2015	CA0126	C	15	.	2	.	.	.	.	.	.	1	2	2	2	2	1	2	2	2	2	2	2	2				2	2	2	2	2	2	2	2	2	2	2	2	2	2	.	4	1
8	8	11	2015	8/11/2015	CA0127	C	18	.	2	.	.	.	.	.	.	1	2	2	2	2	1	2	2	2	2	2	2	2				2	2	2	2	2	2	2	2	2	2	2	2	2	2	.	4	1
8	8	11	2015	8/11/2015	CA0128	C	19	.	2	.	.	.	.	.	.	2	2	2	2	2	1	1	2	2	2	2	1	1	nitrofurantoin			2	2	2	2	2	2	2	2	2	2	2	2	2	2	.	4	17
8	8	11	2015	8/11/2015	CA0129	C	27	.	2	.	.	.	.	.	.	1	2	2	2	2	1	2	2	2	2	2	2	2				2	2	2	2	2	2	2	2	2	2	2	2	2	2	.	4	1
8	8	18	2015	8/18/2015	CA0130	C	15	.	2	.	.	.	.	.	.	2	1	2	2	2	1	2	2	2	2	2	2	2				2	2	2	2	2	2	2	2	2	2	2	2	2	2	.	4	3
8	8	18	2015	8/18/2015	CA0131	C	54	.	2	.	.	.	.	.	.	2	2	2	2	2	2	1	2	1	2	2	2	2				2	2	2	2	2	2	2	2	2	2	2	2	2	2	.	4	3
8	8	25	2015	8/25/2015	CA0132	C	57	.	2	.	.	.	.	.	.	1	2	2	2	2	1	2	2	2	2	2	2	2				2	2	2	2	2	2	2	2	2	2	2	2	2	2	.	4	1
8	8	25	2015	8/25/2015	CA0133	C	43	.	2	.	.	.	.	.	.	2	2	2	2	2	2	1	2	1	2	2	2	2				2	2	2	2	2	2	2	2	2	2	2	2	2	2	.	4	3
8	9	1	2015	9/1/2015	CA0134	C	71	.	2	.	.	.	.	.	.	2	2	2	2	2	2	1	2	1	2	2	2	1	gentamicin			2	2	2	2	2	2	2	2	2	2	2	2	1	2	.	5	16
8	9	1	2015	9/1/2015	CA0135	C	17	.	2	.	.	.	.	.	.	2	2	2	2	2	1	2	2	2	2	1	2	1	xpen			2	2	2	2	2	2	2	1	2	2	2	2	2	2	.	5	3
8	9	1	2015	9/1/2015	CA0136	C	17	.	2	.	.	.	.	.	.	2	2	2	2	2	1	2	2	2	2	2	2	1	lasix			2	2	2	2	2	2	2	2	2	2	2	2	2	2	.	5	16
8	9	1	2015	9/1/2015	CA0137	C	35	.	2	.	.	.	.	.	.	2	2	2	2	2	1	2	2	2	2	2	2	1	dressing			2	2	2	1	2	2	2	2	2	2	2	2	2	2	.	5	8
8	9	1	2015	9/1/2015	CA0138	C	16	.	2	.	.	.	.	.	.	1	2	2	2	2	1	2	2	2	2	2	2	2				2	2	2	2	2	2	2	2	2	2	2	2	2	2	.	5	1
8	9	8	2015	9/8/2015	CA0139	C	23	1	2	.	.	.	.	.	.	2	2	2	2	2	2	2	2	1	2	2	2	2				2	2	2	2	2	2	2	2	2	2	2	2	2	2	.	5	16
8	9	8	2015	9/8/2015	CA0140	C	24	.	2	.	.	.	.	.	.	2	2	2	2	2	2	2	2	2	2	2	2	1	ppf			2	2	2	1	2	1	2	2	2	2	2	2	2	2	.	5	8
8	9	8	2015	9/8/2015	CA0141	C	18	.	2	.	.	.	.	.	.	1	2	2	2	2	1	2	2	2	2	2	2	2				2	2	2	2	2	2	2	2	2	2	2	2	2	2	.	5	1
8	9	8	2015	9/8/2015	CA0142	C	37	.	2	.	.	.	.	.	.	2	2	2	2	2	2	1	2	2	2	2	2	2				2	2	2	2	2	2	2	2	2	2	2	2	2	2	.	5	21
8	9	8	2015	9/8/2015	CA0143	C	16	.	2	.	.	.	.	.	.	1	2	2	2	2	1	2	2	2	2	2	2	2				2	2	2	2	2	2	2	2	2	2	2	2	2	2	.	5	1
8	9	8	2015	9/8/2015	CA0144	C	18	.	2	.	.	.	.	.	.	2	2	2	2	2	1	2	2	2	2	1	2	1	xpen			2	2	2	2	2	2	2	1	2	2	2	2	2	2	.	5	3
8	9	8	2015	9/8/2015	CA0145	C	31	.	2	.	.	.	.	.	.	2	1	2	2	2	1	2	2	2	2	2	2	2				2	2	2	2	2	2	2	1	2	2	2	2	2	2	.	5	3
8	9	15	2015	9/15/2015	CA0146	C	15	1	2	.	.	.	.	.	.	1	2	2	2	2	1	2	2	2	2	2	2	2				2	2	2	2	2	2	2	2	2	2	2	2	2	2	.	5	1
8	9	15	2015	9/15/2015	CA0147	C	15	1	2	.	.	.	.	.	.	2	2	2	2	2	1	2	2	2	2	2	2	1	gentamicin			2	2	2	2	2	2	2	2	2	2	2	2	2	2	.	5	16
8	9	15	2015	9/15/2015	CA0148	C	18	.	2	.	.	.	.	.	.	1	2	2	2	2	1	2	1	2	2	2	2	2				2	2	2	2	2	2	2	2	2	2	2	2	2	2	.	5	1
8	9	15	2015	9/15/2015	CA0149	C	42	1	2	.	.	.	.	.	.	2	2	2	2	2	1	2	2	2	2	2	1	2				2	2	2	2	1	2	2	2	2	2	2	2	2	2	.	5	5
8	9	15	2015	9/15/2015	CA0150	C	17	.	2	.	.	.	.	.	.	1	2	2	2	2	1	2	2	2	2	2	2	2				2	2	2	2	2	2	2	2	2	2	2	2	2	2	.	5	1
8	9	22	2015	9/22/2015	CA0151	C	24	.	2	.	.	.	.	.	.	2	2	2	2	2	1	1	2	1	2	2	2	1	nelidixic			2	2	2	2	2	2	2	2	2	2	2	2	2	2	.	5	17
8	9	22	2015	9/22/2015	CA0152	C	16	.	2	.	.	.	.	.	.	2	2	2	2	2	1	2	2	2	2	2	2	2				2	2	2	2	2	2	2	2	2	2	2	2	2	2	.	5	16
8	9	22	2015	9/22/2015	CA0153	C	15	.	2	.	.	.	.	.	.	2	2	2	2	2	1	1	2	2	2	2	2	2				2	2	2	2	2	2	2	1	2	2	2	2	2	2	.	5	3
8	9	22	2015	9/22/2015	CA0154	C	22	.	2	.	.	.	.	.	.	2	2	2	2	2	1	2	1	1	2	2	2	2				2	2	2	2	2	2	2	2	2	2	2	2	2	2	.	5	21
8	9	29	2015	9/29/2015	CA0155	C	56	.	2	.	.	.	.	.	.	2	2	2	2	2	2	2	2	1	2	2	2	2				2	2	2	2	2	2	2	2	2	2	2	2	2	2	.	5	16
8	9	29	2015	9/29/2015	CA0156	C	30	.	2	.	.	.	.	.	.	2	2	2	1	1	1	2	2	2	2	2	1	2				2	2	2	2	2	2	2	2	2	2	2	2	2	2	.	5	7
8	9	29	2015	9/29/2015	CA0157	C	50	.	2	.	.	.	.	.	.	2	2	2	1	2	1	2	2	2	2	2	1	2				2	2	2	2	2	2	2	2	2	2	2	2	2	2	.	5	7
8	9	29	2015	9/29/2015	CA0158	C	16	1	2	.	.	.	.	.	.	1	2	2	2	2	1	2	2	2	2	2	2	2				2	2	2	2	2	2	2	2	2	2	2	2	2	2	.	5	1
8	9	29	2015	9/29/2015	CA0159	C	27	.	2	.	.	.	.	.	.	1	2	2	2	2	1	2	2	2	2	2	2	1	actal			2	2	2	2	2	2	2	2	2	2	2	2	2	2	.	5	2	18
8	9	29	2015	9/29/2015	CA0160	C	80	.	2	.	.	.	.	.	.	2	2	2	2	2	2	2	2	1	2	2	2	2				2	2	2	2	2	2	2	2	2	2	2	2	2	2	.	5	21
8	10	7	2015	10/7/2015	CA0161	C	30	.	2	.	.	.	.	.	.	2	2	2	2	2	1	2	2	2	1	2	2	1	ppf			2	2	2	2	2	2	2	2	2	2	2	2	2	2	.	4	22
8	10	7	2015	10/7/2015	CA0162	C	30	.	2	.	.	.	.	.	.	1	2	2	2	2	1	2	2	2	2	2	2	2				2	2	2	2	2	2	2	1	2	2	2	2	2	2	.	4	1
8	10	7	2015	10/7/2015	CA0163	C	15	.	2	.	.	.	.	.	.	1	2	2	2	2	1	2	2	2	2	2	2	2				2	2	2	2	2	2	2	2	2	2	2	2	2	2	.	4	1
8	10	7	2015	10/7/2015	CA0164	C	20	.	2	.	.	.	.	.	.	2	2	2	2	2	1	2	2	2	2	1	2	2				2	2	2	2	2	1	2	2	2	2	2	2	2	2	.	4	4
8	10	7	2015	10/7/2015	CA0165	C	26	.	2	.	.	.	.	.	.	2	2	2	2	2	1	2	2	2	2	1	2	2				2	2	2	2	2	2	2	1	2	2	2	2	2	2	.	4	3
8	10	14	2015	10/14/2015	CA0166	C	45	1	2	.	.	.	.	.	.	2	2	2	2	2	1	2	2	2	2	2	2	1	TAcyclovir	CAcyclovir		2	2	2	2	2	2	2	2	2	2	2	2	2	2	.	4	4
8	10	14	2015	10/14/2015	CA0167	C	40	1	2	.	.	.	.	.	.	2	2	2	2	2	2	2	2	1	2	2	2	2				2	2	2	2	2	2	2	2	2	2	2	2	2	2	.	4	21
8	10	14	2015	10/14/2015	CA0168	C	17	.	2	.	.	.	.	.	.	2	1	2	2	2	1	2	2	2	2	2	2	2				2	2	2	2	2	2	2	1	2	2	2	2	2	2	.	4	3
8	10	14	2015	10/14/2015	CA0169	C	17	.	2	.	.	.	.	.	.	1	1	2	2	2	1	2	2	2	2	2	2	2				2	2	2	2	2	2	2	2	2	2	2	2	2	2	.	4	2	16
8	10	14	2015	10/14/2015	CA0170	C	30	.	2	.	.	.	.	.	.	2	2	2	2	1	1	1	2	2	2	2	2	2				2	2	2	2	2	2	2	2	2	2	2	2	2	2	.	4	3
8	10	21	2015	10/21/2015	CA0171	C	16	.	2	.	.	.	.	.	.	2	1	2	2	2	1	2	2	2	2	2	2	2				2	2	2	2	2	2	2	1	2	2	2	2	2	2	.	4	3
8	10	21	2015	10/21/2015	CA0172	C	16	.	2	.	.	.	.	.	.	2	1	2	2	2	1	2	2	2	2	2	2	2				2	2	2	2	2	2	2	1	2	2	2	2	2	2	.	4	3
8	10	21	2015	10/21/2015	CA0173	C	18	.	2	.	.	.	.	.	.	2	2	2	2	1	1	2	2	2	2	2	2	2				2	2	2	2	2	2	2	1	2	2	2	2	2	2	.	4	3
8	10	21	2015	10/21/2015	CA0174	C	15	.	2	.	.	.	.	.	.	2	2	2	2	2	2	2	2	2	2	2	1	1	buscopan			2	2	2	2	2	2	2	2	2	2	2	2	2	2	.	4	7
8	10	21	2015	10/21/2015	CA0175	C	17	.	2	.	.	.	.	.	.	2	2	2	2	2	1	2	2	2	2	2	2	1	dressing			2	2	2	2	2	2	2	2	2	2	2	2	2	2	.	4	4	14
8	10	21	2015	10/21/2015	CA0176	C	16	.	2	.	.	.	.	.	.	2	1	2	2	2	1	2	2	2	2	2	2	2				2	2	2	2	2	2	2	1	2	2	2	2	2	2	.	4	3
8	10	21	2015	10/21/2015	CA0177	C	16	.	2	.	.	.	.	.	.	2	1	2	2	2	1	2	2	2	2	2	2	2				2	2	2	2	2	2	2	1	2	2	2	2	2	2	.	4	3
8	10	21	2015	10/21/2015	CA0178	C	30	.	2	.	.	.	.	.	.	2	2	2	2	2	1	2	2	2	1	2	2	1	dressing			2	2	2	2	2	2	2	2	2	2	2	2	2	2	.	4	14	22
8	10	21	2015	10/21/2015	CA0179	C	16	.	2	.	.	.	.	.	.	1	2	2	2	2	1	2	2	2	2	2	2	2				2	2	2	2	2	2	2	2	2	2	2	2	2	2	.	4	1
8	10	21	2015	10/21/2015	CA0180	C	23	.	2	.	.	.	.	.	.	2	1	2	2	2	1	2	2	2	2	2	2	2				2	2	2	2	2	2	2	1	2	2	2	2	2	2	.	4	3
8	10	21	2015	10/21/2015	CA0181	C	16	.	2	.	.	.	.	.	.	1	2	2	2	2	1	2	2	2	2	2	1	2				2	2	2	2	2	2	2	2	2	2	2	2	2	2	.	4	1
8	10	21	2015	10/21/2015	CA0182	C	17	.	2	.	.	.	.	.	.	2	1	2	2	2	1	2	2	2	2	2	1	2				2	2	2	2	2	2	2	2	2	2	2	2	2	2	.	4	3
8	10	21	2015	10/21/2015	CA0183	C	17	.	2	.	.	.	.	.	.	1	1	2	2	2	1	2	2	2	2	2	2	2				2	2	2	2	2	2	2	1	2	2	2	2	2	2	.	4	2	3
8	10	21	2015	10/21/2015	CA0184	C	45	.	2	.	.	.	.	.	.	2	1	2	2	2	1	2	2	2	2	2	2	1	dressing			2	2	2	2	2	1	2	2	2	2	2	2	2	2	.	4	4	14
8	10	28	2015	10/28/2015	CA0185	C	20	.	2	.	.	.	.	.	.	1	2	2	2	1	2	1	1	2	2	2	2	2				2	2	2	2	2	2	2	1	2	2	2	2	2	2	.	4	2	3
8	10	28	2015	10/28/2015	CA0186	C	16	.	2	.	.	.	.	.	.	2	2	2	2	2	2	2	2	2	2	2	1	1	dressing			2	2	2	1	2	2	2	2	2	2	2	2	2	2	.	4	14
8	10	28	2015	10/28/2015	CA0187	C	16	.	2	.	.	.	.	.	.	2	2	2	2	1	2	2	2	2	2	2	2	1	actal	allugel		2	2	2	2	2	2	2	2	2	2	2	2	2	2	.	4	18
8	10	28	2015	10/28/2015	CA0188	C	17	.	2	.	.	.	.	.	.	2	2	2	2	1	2	2	2	2	2	2	2	1	actal			2	2	2	2	2	2	2	2	2	2	2	2	2	2	.	4	18
8	10	28	2015	10/28/2015	CA0189	C	16	.	2	.	.	.	.	.	.	2	2	2	2	1	2	2	2	2	2	1	2	2				2	2	2	2	2	2	2	1	2	2	2	2	2	2	.	4	3
8	10	28	2015	10/28/2015	CA0190	C	16	.	2	.	.	.	.	.	.	2	2	2	2	1	2	2	2	2	2	1	2	2				2	2	2	2	2	2	2	1	2	2	2	2	2	2	.	4	3
8	10	28	2015	10/28/2015	CA0191	C	28	.	2	.	.	.	.	.	.	2	2	2	2	2	2	2	2	1	2	2	1	1	dressing			2	2	2	1	2	2	2	2	2	2	2	2	2	2	.	4	22
8	10	28	2015	10/28/2015	CA0192	C	17	.	2	.	.	.	.	.	.	1	2	2	2	1	1	1	2	2	2	2	2	1	quinine			2	2	2	2	2	2	2	2	2	2	2	2	2	2	.	4	1
8	10	28	2015	10/28/2015	CA0193	C	30	.	2	.	.	.	.	.	.	1	2	2	2	2	1	2	2	2	2	2	2	2				2	2	2	2	2	2	2	2	2	2	2	2	2	2	.	4	1
8	10	28	2015	10/28/2015	CA0194	C	70	.	2	.	.	.	.	.	.	1	2	2	2	2	1	2	2	2	2	1	2	2				2	2	2	2	2	2	2	2	2	2	1	2	2	2	.	4	9	16
8	11	2	2015	11/2/2015	CA0195	C	60	.	2	.	.	.	.	.	.	2	2	2	2	1	1	2	1	2	2	2	2	2				2	2	2	2	2	2	2	2	2	2	2	2	2	2	.	5	16
8	11	2	2015	11/2/2015	CA0196	C	84	.	2	.	.	.	.	.	.	2	2	2	2	2	1	1	2	2	2	2	2	1	diazepam			2	2	2	2	2	2	2	2	2	2	2	2	2	2	.	5	3	9
8	11	2	2015	11/2/2015	CA0197	C	15	.	2	.	.	.	.	.	.	2	1	2	2	2	1	2	2	2	2	2	2	1	ppf			2	2	2	2	2	2	2	2	2	2	2	2	2	2	.	5	22
8	11	2	2015	11/2/2015	CA0198	C	15	.	2	.	.	.	.	.	.	2	1	2	2	2	1	2	2	2	2	2	2	2				2	2	2	2	2	2	2	1	2	2	2	2	2	2	.	5	3
8	11	2	2015	11/2/2015	CA0199	C	15	.	2	.	.	.	.	.	.	2	1	2	2	2	1	2	2	2	2	2	2	2				2	2	2	2	2	2	2	1	2	2	2	2	2	2	.	5	3	16
8	11	2	2015	11/2/2015	CA0200	C	50	.	2	.	.	.	.	.	.	2	2	2	2	2	1	2	2	2	2	2	2	2				2	2	2	2	1	2	2	1	2	2	2	2	2	2	.	5	3	5
8	11	9	2015	11/9/2015	CA0201	C	46	.	2	.	.	.	.	.	.	1	1	2	2	2	1	2	2	2	2	2	2	2				2	2	2	2	2	2	2	2	2	2	2	2	2	2	.	5	1
8	11	9	2015	11/9/2015	CA0202	C	50	.	2	.	.	.	.	.	.	2	2	2	2	2	1	2	2	2	2	2	2	1	ppf	dressing		2	2	2	1	2	2	2	2	2	2	2	2	2	2	.	5	14
8	11	9	2015	11/9/2015	CA0203	C	19	.	2	.	.	.	.	.	.	2	2	2	2	2	1	2	2	2	1	2	2	1	dressing			2	2	2	2	2	2	2	2	2	2	2	2	2	2	.	5	14
8	11	9	2015	11/9/2015	CA0204	C	25	.	2	.	.	.	.	.	.	1	1	2	2	2	1	2	2	2	2	2	2	2				2	2	2	2	2	2	2	2	2	2	2	2	2	2	.	5	2	3
8	11	16	2015	11/16/2015	CA0205	C	20	.	2	.	.	.	.	.	.	2	2	2	2	1	1	2	2	2	2	1	2	1	diazepam			2	2	2	2	2	2	2	2	2	2	2	2	2	2	.	5	3	16
8	11	16	2015	11/16/2015	CA0206	C	35	.	2	.	.	.	.	.	.	2	1	2	2	2	2	2	2	1	2	2	2	1	ppf			2	2	2	2	2	2	2	2	2	2	2	2	2	2	.	5	3
8	11	16	2015	11/16/2015	CA0207	C	37	.	2	.	.	.	.	.	.	2	1	2	2	2	1	2	2	2	2	2	2	2				2	2	2	2	2	2	1	2	2	2	2	2	2	2	.	5	3
8	11	16	2015	11/16/2015	CA0208	C	53	.	2	.	.	.	.	.	.	2	1	2	2	2	1	2	2	1	2	2	2	2				2	2	2	2	2	2	2	2	2	2	2	2	2	2	.	5	12
8	11	23	2015	11/23/2015	CA0209	C	74	.	2	.	.	.	.	.	.	2	2	2	2	2	1	2	2	2	2	2	2	1	Nalidixic			2	2	2	2	2	2	2	2	2	2	2	2	2	2	.	5	17	21
8	11	23	2015	11/23/2015	CA0210	C	60	1	2	.	.	.	.	.	.	1	2	2	2	2	1	2	2	2	2	1	2	2				2	2	2	2	2	2	2	2	2	2	2	2	2	2	.	5	2	3
8	11	23	2015	11/23/2015	CA0211	C	26	.	2	.	.	.	.	.	.	1	1	2	2	2	1	2	2	2	2	2	2	2				2	2	2	2	2	2	2	2	2	2	2	2	2	2	.	5	2	3
8	11	23	2015	11/23/2015	CA0212	C	20	.	2	.	.	.	.	.	.	1	2	2	2	2	1	2	2	2	2	2	2	2				2	2	2	2	2	2	2	2	2	2	2	2	2	2	.	5	1
8	11	23	2015	11/23/2015	CA0213	C	32	.	2	.	.	.	.	.	.	2	1	2	2	2	1	2	2	2	2	2	2	1	xpen			2	2	2	2	2	2	2	2	2	2	2	2	2	2	.	5	16
8	11	30	2015	11/30/2015	CA0214	C	15	.	2	.	.	.	.	.	.	2	2	2	2	2	1	2	2	2	1	2	2	2				2	2	2	2	2	2	2	2	2	2	2	2	2	2	.	5	14
8	11	30	2015	11/30/2015	CA0215	C	27	.	2	.	.	.	.	.	.	1	2	2	2	2	1	2	2	2	2	2	2	1	quinine			2	2	2	2	2	2	2	2	2	2	2	2	2	2	.	5	1
8	11	30	2015	11/30/2015	CA0216	C	16	.	2	.	.	.	.	.	.	1	2	2	2	2	1	2	2	2	2	2	2	2				2	2	2	2	2	2	2	2	2	2	2	2	2	2	.	5	1
8	11	30	2015	11/30/2015	CA0217	C	28	.	2	.	.	.	.	.	.	2	2	2	2	2	1	2	2	2	2	2	2	2				2	2	2	2	2	2	2	2	2	2	2	2	2	2	.	5	21
7	7	1	2015	7/1/2015	CD0001	C	17	.	2	.	.	.	.	.	.	2	1	2	2	2	1	2	2	2	2	2	2	2				2	2	2	2	2	2	2	2	2	2	2	2	2	2	.	4	16
7	7	1	2015	7/1/2015	CD0002	C	60	.	2	.	.	.	.	.	.	2	1	2	2	2	1	2	2	2	2	2	2	2				2	2	2	2	2	2	2	2	2	2	2	2	2	2	.	4	16
7	7	1	2015	7/1/2015	CD0003	C	19	.	2	.	.	.	.	.	.	2	1	2	2	2	1	2	2	2	2	2	2	2				2	2	2	2	2	2	2	2	2	2	2	2	2	2	.	4	3
7	7	1	2015	7/1/2015	CD0004	C	16	.	2	.	.	.	.	.	.	2	1	2	2	2	1	2	2	2	2	2	2	2				2	2	2	2	2	2	2	2	2	2	2	2	2	2	.	4	17
7	7	1	2015	7/1/2015	CD0005	C	70	.	2	.	.	.	.	.	.	2	1	2	2	2	1	2	2	2	2	2	2	2				2	2	2	2	2	2	2	2	2	2	2	2	2	2	.	4	14
7	7	1	2015	7/1/2015	CD0006	C	57	.	2	.	.	.	.	.	.	2	2	2	2	2	2	2	2	2	2	2	2	2				2	1	2	2	2	2	2	1	2	2	2	2	2	2	.	4	16
7	7	8	2015	7/8/2015	CD0007	C	16	.	2	.	.	.	.	.	.	2	1	2	2	2	1	2	2	2	2	2	2	2				2	2	2	2	2	2	2	2	2	2	2	2	2	2	.	4	16
7	7	8	2015	7/8/2015	CD0008	C	70	.	2	.	.	.	.	.	.	1	2	2	2	2	1	2	2	2	2	2	2	2				2	2	2	2	2	2	2	2	2	2	2	2	2	2	.	4	1
7	7	8	2015	7/8/2015	CD0009	C	16	.	2	.	.	.	.	.	.	2	2	2	2	2	1	2	2	2	2	2	2	1	Artesunate			2	2	2	2	2	2	2	2	2	2	2	2	2	2	.	4	1
7	7	15	2015	7/15/2015	CD0010	C	17	.	2	.	.	.	.	.	.	2	1	2	2	2	1	2	2	2	2	2	2	2				2	2	2	2	2	2	2	2	2	2	2	2	2	2	.	4	16
7	7	15	2015	7/15/2015	CD0011	C	55	.	2	.	.	.	.	.	.	2	1	2	2	2	1	2	2	2	2	2	2	2				2	2	2	2	2	2	2	2	2	1	2	2	2	2	.	4	18
7	7	15	2015	7/15/2015	CD0012	C	64	.	2	.	.	.	.	.	.	2	1	2	2	2	1	2	2	2	2	2	2	2				2	2	2	2	2	2	2	2	2	2	2	2	2	2	.	4	3
7	7	15	2015	7/15/2015	CD0013	C	25	.	2	.	.	.	.	.	.	2	2	2	2	2	1	2	2	2	2	2	1	2				2	2	2	2	2	1	2	2	2	2	2	2	2	2	.	4	14
7	7	22	2015	7/22/2015	CD0014	C	18	.	2	.	.	.	.	.	.	2	2	2	2	2	1	2	2	2	2	1	2	2				2	2	2	2	2	2	2	1	2	2	2	2	2	2	.	4	13
7	7	22	2015	7/22/2015	CD0015	C	19	.	2	.	.	.	.	.	.	1	2	2	2	2	1	2	1	2	2	2	2	2				2	2	2	2	2	2	2	2	2	2	2	2	2	2	.	4	1
7	7	22	2015	7/22/2015	CD0016	C	33	.	2	.	.	.	.	.	.	2	2	2	1	2	1	2	2	2	2	2	2	2				2	2	2	2	2	2	2	2	2	2	2	2	2	2	.	4	7
7	7	22	2015	7/22/2015	CD0017	C	25	.	2	.	.	.	.	.	.	1	2	2	2	2	1	2	2	2	2	2	2	2				2	2	2	2	2	2	2	1	2	2	2	2	2	2	.	4	1
7	11	29	2015	11/29/2015	CD0018	C	18	.	2	.	.	.	.	.	.	2	2	2	2	2	1	1	2	2	2	2	2	2				2	2	2	2	2	2	2	1	2	2	2	2	2	2	.	5	16
7	11	29	2015	11/29/2015	CD0019	C	60	.	2	.	.	.	.	.	.	2	2	2	2	2	2	2	2	2	2	2	2	1	reffered			2	2	2	2	2	2	2	2	2	2	2	2	2	2	.	5	16
7	11	29	2015	11/29/2015	CD0020	C	28	.	2	.	.	.	.	.	.	2	1	2	2	2	1	2	2	2	2	2	2	2				2	2	2	2	2	2	2	1	2	2	2	2	2	2	.	5	3
7	11	29	2015	11/29/2015	CD0021	C	18	.	2	.	.	.	.	.	.	2	1	2	2	2	1	2	2	2	2	2	2	2				2	2	2	2	2	2	2	2	2	2	2	2	2	2	.	5	3
7	11	29	2015	11/29/2015	CD0022	C	17	.	2	.	.	.	.	.	.	2	2	2	2	2	1	2	2	2	2	2	2	1	ProbetaN			2	2	2	2	2	2	2	2	2	2	2	2	2	2	.	5	16
7	11	29	2015	11/29/2015	CD0023	C	23	.	2	.	.	.	.	.	.	2	2	2	2	2	1	2	2	2	2	2	2	2				2	2	2	1	2	1	2	2	2	2	2	2	2	2	.	5	22
7	11	29	2015	11/29/2015	CD0024	C	23	.	2	.	.	.	.	.	.	1	2	2	2	2	1	2	2	2	2	2	2	2				2	2	2	2	2	2	2	2	2	2	2	2	2	2	.	5	1
7	11	29	2015	11/29/2015	CD0025	C	20	.	2	.	.	.	.	.	.	2	2	2	2	2	1	2	2	2	2	2	2	2				2	2	2	2	1	2	2	2	2	2	2	2	2	2	.	5	5
7	11	29	2015	11/29/2015	CD0026	C	19	.	2	.	.	.	.	.	.	2	2	2	2	2	1	2	2	2	2	2	2	2				2	2	2	2	1	2	2	2	2	2	2	2	2	2	.	5	5
7	8	3	2015	8/3/2015	CD0027	C	60	.	2	.	.	.	.	.	.	2	1	2	2	2	1	2	2	2	2	2	2	2				2	2	2	2	2	2	2	1	2	2	2	2	2	2	.	5	3
7	8	3	2015	8/3/2015	CD0028	C	15	.	2	.	.	.	.	.	.	1	2	2	2	2	1	2	2	2	2	2	1	2				2	2	2	2	2	2	2	2	2	2	2	2	2	2	.	5	2	7
7	8	3	2015	8/3/2015	CD0029	C	17	.	2	.	.	.	.	.	.	2	2	2	2	2	1	2	2	2	1	2	2	2				2	2	2	2	2	2	2	1	2	2	2	2	2	2	.	5	8	3
7	8	3	2015	8/3/2015	CD0030	C	59	.	2	.	.	.	.	.	.	2	2	2	2	2	1	2	2	2	2	2	2	2				2	2	2	2	2	2	2	1	2	2	2	2	2	2	.	5	14
7	8	3	2015	8/3/2015	CD0031	C	24	.	2	.	.	.	.	.	.	1	1	2	2	2	1	2	2	2	2	2	2	2				2	2	2	2	2	2	2	2	2	2	2	2	2	2	.	5	2	3
7	8	10	2015	8/10/2015	CD0032	C	62	.	2	.	.	.	.	.	.	1	2	2	2	2	1	2	2	2	2	2	2	2				2	2	2	2	2	2	2	2	2	2	2	2	2	2	.	5	1
7	8	10	2015	8/10/2015	CD0033	C	67	.	2	.	.	.	.	.	.	2	1	2	2	2	1	2	2	2	2	2	2	2				2	2	2	2	2	2	2	2	2	2	2	2	2	2	.	5	3
7	8	10	2015	8/10/2015	CD0034	C	46	.	2	.	.	.	.	.	.	1	2	2	2	2	1	2	2	2	2	2	2	2				2	2	2	2	2	2	2	2	2	2	2	2	2	2	.	5	1
7	8	10	2015	8/10/2015	CD0035	C	40	.	2	.	.	.	.	.	.	1	2	2	2	2	1	2	2	2	2	2	2	2				2	2	2	2	2	2	2	2	2	2	2	2	2	2	.	5	1
7	8	10	2015	8/10/2015	CD0036	C	50	.	2	.	.	.	.	.	.	2	1	2	2	2	1	2	2	2	2	2	2	2				2	2	2	2	2	2	2	2	2	2	2	2	2	2	.	5	17
7	8	17	2015	8/17/2015	CD0037	C	15	.	2	.	.	.	.	.	.	2	2	2	2	2	1	2	2	2	2	1	2	2				2	2	2	2	2	2	2	2	2	2	2	2	2	2	.	5	3
7	8	17	2015	8/17/2015	CD0038	C	55	.	2	.	.	.	.	.	.	2	2	2	2	1	2	2	2	2	2	2	1	1	loperamide			2	2	2	2	2	2	2	2	2	2	2	2	2	2	.	5	7
7	8	17	2015	8/17/2015	CD0039	C	16	.	2	.	.	.	.	.	.	2	2	2	2	2	1	2	2	2	2	2	1	2				2	2	2	2	2	2	2	2	2	2	2	2	2	2	.	5	3
7	8	17	2015	8/17/2015	CD0040	C	75	.	2	.	.	.	.	.	.	2	2	2	2	2	1	1	2	2	2	2	2	2				2	2	2	2	2	2	1	2	2	2	2	2	2	2	.	5	3
7	8	17	2015	8/17/2015	CD0041	C	30	.	2	.	.	.	.	.	.	2	2	2	2	2	1	2	2	2	2	1	2	2				2	2	2	2	2	2	2	2	2	2	2	2	2	2	.	5	3
7	8	17	2015	8/17/2015	CD0042	C	25	.	2	.	.	.	.	.	.	2	2	2	2	2	2	2	2	2	2	2	2	1	rabiesvaccine			2	2	2	2	2	1	2	2	2	2	2	2	2	2	.	5	14
7	8	24	2015	8/24/2015	CD0043	C	.	.	2	.	.	.	.	.	.	1	2	2	2	2	1	2	2	2	2	2	2	2				2	2	2	2	2	2	2	2	2	2	2	2	2	2	.	5	1
7	8	24	2015	8/24/2015	CD0044	C	19	.	2	.	.	.	.	.	.	2	2	2	2	2	1	2	2	2	1	2	2	2				2	2	2	2	2	2	2	2	2	2	2	2	2	2	.	5	14
7	8	24	2015	8/24/2015	CD0045	C	36	.	2	.	.	.	.	.	.	2	2	2	2	2	1	2	2	2	1	2	2	2				2	2	2	2	2	2	2	2	2	2	2	1	2	2	.	5	8
7	8	24	2015	8/24/2015	CD0046	C	52	.	2	.	.	.	.	.	.	2	2	2	2	2	1	2	2	2	2	2	2	2				2	2	2	2	1	2	2	2	2	2	2	2	2	2	.	5	5
7	8	24	2015	8/24/2015	CD0047	C	55	.	2	.	.	.	.	.	.	2	2	2	2	2	2	2	2	1	1	2	2	2				2	2	2	2	2	2	2	2	2	2	2	2	2	2	.	5	14
7	8	24	2015	8/24/2015	CD0048	C	44	.	2	.	.	.	.	.	.	2	2	2	2	2	1	2	2	2	1	2	2	2				2	2	2	2	2	1	2	2	2	2	2	2	2	2	.	5	16
7	8	24	2015	8/24/2015	CD0049	C	26	.	2	.	.	.	.	.	.	2	2	2	2	2	1	2	2	2	2	1	2	2				2	2	2	2	2	1	2	2	2	2	2	2	2	2	.	5	16
7	8	24	2015	8/24/2015	CD0050	C	38	.	2	.	.	.	.	.	.	.	.	.	.	.	.	.	.	.	.	.	.	.				.	.	.	.	.	.	.	.	.	.	.	.	.	.	.	5	.
7	8	24	2015	8/24/2015	CD0051	C	35	.	2	.	.	.	.	.	.	2	2	2	1	2	1	2	2	2	2	2	2	2				2	2	2	2	2	2	2	2	2	2	2	2	2	2	.	5	17
7	8	24	2015	8/24/2015	CD0052	C	19	.	2	.	.	.	.	.	.	2	2	2	2	2	2	2	2	1	2	2	2	2				2	2	2	2	2	2	2	2	2	2	2	2	2	2	.	5	14
7	8	24	2015	8/24/2015	CD0053	C	27	.	2	.	.	.	.	.	.	2	2	2	2	2	1	2	2	2	1	2	2	2				2	2	2	2	2	2	2	2	2	2	2	2	2	2	.	5	14
7	8	24	2015	8/24/2015	CD0054	C	18	.	2	.	.	.	.	.	.	1	2	2	2	2	1	2	2	2	2	2	2	2				2	2	2	2	2	2	2	2	2	2	2	2	2	2	.	5	1
7	8	31	2015	8/31/2015	CD0055	C	28	.	2	.	.	.	.	.	.	2	2	2	2	2	1	2	2	2	2	2	2	2				2	2	2	2	1	2	2	2	2	2	2	2	2	2	.	5	5
7	8	31	2015	8/31/2015	CD0056	C	40	.	2	.	.	.	.	.	.	2	2	2	2	2	1	2	2	2	1	2	2	2				2	2	2	2	2	2	2	2	2	2	2	2	2	2	.	5	14
7	8	31	2015	8/31/2015	CD0057	C	22	.	2	.	.	.	.	.	.	2	2	2	2	2	2	2	2	2	1	2	2	1	dressing			2	2	2	2	2	1	2	2	2	2	2	2	2	2	.	5	14
7	8	31	2015	8/31/2015	CD0058	C	18	.	2	.	.	.	.	.	.	1	2	2	2	2	1	2	2	2	2	2	2	2				2	2	2	2	2	2	2	2	2	2	2	2	2	2	.	5	1
7	8	31	2015	8/31/2015	CD0059	C	17	.	2	.	.	.	.	.	.	2	2	2	2	2	1	2	2	2	2	2	1	2				2	2	2	2	2	2	2	2	2	2	2	2	2	2	.	5	7
7	9	7	2015	9/7/2015	CD0060	C	37	.	2	.	.	.	.	.	.	1	2	2	2	2	1	2	2	1	2	2	2	2				2	2	2	2	2	2	2	2	2	2	2	2	2	2	.	4	2	5
7	9	7	2015	9/7/2015	CD0061	C	15	.	2	.	.	.	.	.	.	2	2	2	2	2	1	2	2	2	2	2	1	2				2	2	2	2	2	2	2	1	2	2	2	2	2	2	.	4	7	3
7	9	7	2015	9/7/2015	CD0062	C	29	.	2	.	.	.	.	.	.	2	2	2	2	2	2	2	2	1	2	2	2	2				2	2	2	1	2	1	2	2	2	2	2	2	2	2	.	4	14
7	9	7	2015	9/7/2015	CD0063	C	15	.	2	.	.	.	.	.	.	2	2	2	2	2	2	2	2	1	1	2	2	2				2	2	2	2	2	1	2	2	2	2	2	2	2	2	.	4	14
7	9	7	2015	9/7/2015	CD0064	C	15	.	2	.	.	.	.	.	.	2	2	2	2	2	2	2	2	1	2	2	2	2				2	2	2	2	2	2	2	2	2	2	2	2	2	2	.	4	16
7	9	14	2015	9/14/2015	CD0065	C	59	.	2	.	.	.	.	.	.	2	2	2	2	2	1	2	2	2	2	2	2	2				2	2	2	2	1	2	2	2	2	2	2	2	2	2	.	4	3
7	9	14	2015	9/14/2015	CD0066	C	33	.	2	.	.	.	.	.	.	2	2	2	2	2	1	2	2	2	2	2	2	2				2	2	2	2	1	2	2	2	2	1	2	2	2	2	.	4	18
7	9	14	2015	9/14/2015	CD0067	C	65	.	2	.	.	.	.	.	.	2	2	2	2	2	1	2	2	2	1	2	2	2				2	2	2	2	2	1	2	2	2	2	2	2	2	2	.	4	14
7	9	14	2015	9/14/2015	CD0068	C	50	.	2	.	.	.	.	.	.	2	2	2	2	2	1	2	2	2	2	2	2	2				2	2	2	2	1	2	2	1	2	2	2	2	2	2	.	4	5	3
7	9	14	2015	9/14/2015	CD0069	C	32	.	2	.	.	.	.	.	.	2	2	2	2	2	1	2	2	2	2	1	2	2				2	2	2	2	2	2	2	1	2	2	2	2	2	2	.	4	3
7	9	21	2015	9/21/2015	CD0070	C	46	.	2	.	.	.	.	.	.	2	2	2	2	2	1	2	2	2	2	2	2	2				2	2	2	2	1	2	2	2	2	2	2	2	2	2	.	4	5
7	9	21	2015	9/21/2015	CD0071	C	16	.	2	.	.	.	.	.	.	2	2	2	2	2	1	2	2	2	2	2	2	2				2	2	2	2	1	2	2	2	2	2	2	2	2	2	.	4	5
7	9	21	2015	9/21/2015	CD0072	C	16	.	2	.	.	.	.	.	.	2	2	2	2	2	1	2	2	2	2	2	2	2				2	2	2	1	2	2	2	2	2	2	2	2	2	2	.	4	14
7	9	21	2015	9/21/2015	CD0073	C	45	.	2	.	.	.	.	.	.	2	2	2	2	2	1	2	2	2	2	2	2	2				2	2	2	2	1	2	2	2	2	2	2	2	2	2	.	4	5
7	9	28	2015	9/28/2015	CD0074	C	.	.	2	.	.	.	.	.	.	2	2	2	2	2	1	2	2	2	2	2	2	2				2	2	2	2	2	2	2	1	2	2	2	2	2	2	.	4	13
7	9	28	2015	9/28/2015	CD0075	C	49	.	2	.	.	.	.	.	.	2	2	2	2	2	1	2	2	2	2	2	2	2				2	2	2	2	2	2	2	2	2	2	2	2	2	2	.	4	18
7	9	28	2015	9/28/2015	CD0076	C	76	.	2	.	.	.	.	.	.	2	2	2	2	2	1	2	1	2	2	1	2	2				2	2	2	2	2	2	2	2	2	2	2	2	2	2	.	4	3	12
7	9	28	2015	9/28/2015	CD0077	C	47	.	2	.	.	.	.	.	.	1	1	2	2	2	1	2	2	2	2	2	2	1	ketocos			2	2	2	2	2	2	2	2	2	2	2	2	2	2	.	4	2	8
7	9	28	2015	9/28/2015	CD0078	C	72	.	2	.	.	.	.	.	.	2	2	2	2	2	1	2	2	2	2	1	2	2				2	2	2	2	2	2	2	2	2	2	2	2	2	2	.	4	3
7	9	28	2015	9/28/2015	CD0079	C	21	.	2	.	.	.	.	.	.	2	2	2	2	2	1	2	2	2	2	1	2	2				2	2	2	2	2	1	2	2	2	2	2	2	2	2	.	4	4
7	9	28	2015	9/28/2015	CD0080	C	60	.	2	.	.	.	.	.	.	2	2	2	2	2	1	2	2	2	2	2	2	2				2	2	2	2	1	2	2	2	2	2	2	2	2	2	.	4	5
7	9	28	2015	9/28/2015	CD0081	C	16	.	2	.	.	.	.	.	.	1	2	2	2	2	1	2	2	2	2	2	2	2				2	2	2	2	2	2	2	2	2	2	2	2	2	2	.	4	1
7	9	28	2015	9/28/2015	CD0082	C	27	.	2	.	.	.	.	.	.	2	2	2	2	2	1	2	2	2	2	1	2	2				2	2	2	2	2	2	2	2	2	2	2	2	2	2	.	4	3
7	9	28	2015	9/28/2015	CD0083	C	18	.	2	.	.	.	.	.	.	1	2	2	2	2	1	2	2	2	2	2	2	2				2	2	2	2	2	2	2	2	2	2	2	2	2	2	.	4	1
7	10	6	2015	10/6/2015	CD0084	C	18	.	2	.	.	.	.	.	.	2	1	2	2	2	2	2	2	2	2	2	1	2				2	2	2	2	2	2	2	2	2	2	2	2	2	2	.	3	7
7	10	13	2015	10/13/2015	CD0085	C	32	.	2	.	.	.	.	.	.	2	2	2	2	2	1	1	2	2	2	2	2	2				2	2	2	2	2	2	2	2	2	2	2	2	2	2	.	3	4
7	10	13	2015	10/13/2015	CD0086	C	15	.	2	.	.	.	.	.	.	2	1	2	2	2	1	2	2	2	2	2	2	2				2	2	2	2	2	2	2	1	2	2	2	2	2	2	.	3	3
7	10	13	2015	10/13/2015	CD0087	C	16	.	2	.	.	.	.	.	.	2	2	2	2	2	1	2	2	2	2	2	2	2				2	2	2	2	1	2	2	2	2	2	2	2	2	2	.	3	5
7	10	27	2015	10/27/2015	CD0088	C	17	.	2	.	.	.	.	.	.	2	1	2	2	2	1	2	2	2	2	2	2	2				2	2	2	2	2	2	2	2	2	2	2	2	2	2	.	3	3
7	10	27	2015	10/27/2015	CD0089	C	80	.	2	.	.	.	.	.	.	2	2	2	1	2	1	2	2	2	2	2	2	1	actal			2	2	2	2	2	2	2	2	2	2	2	2	2	2	.	3	18
7	10	27	2015	10/27/2015	CD0090	C	39	.	2	.	.	.	.	.	.	2	2	2	2	2	1	2	2	2	2	2	2	2				2	2	2	2	1	2	2	2	2	2	2	2	2	2	.	3	5
7	10	27	2015	10/27/2015	CD0091	C	67	.	2	.	.	.	.	.	.	2	1	2	2	2	1	2	2	2	2	2	2	2				2	2	2	2	2	2	2	2	2	2	2	2	2	2	.	3	3	7
7	10	27	2015	10/27/2015	CD0092	C	56	.	2	.	.	.	.	.	.	2	2	2	2	2	1	2	1	2	1	2	2	2				2	2	2	2	2	2	2	2	2	2	2	2	2	2	.	3	3	22
7	11	6	2015	11/6/2015	CD0093	C	74	.	2	.	.	.	.	.	.	2	1	2	2	2	1	2	2	2	2	2	2	2				2	2	2	2	2	2	2	1	2	2	2	2	2	2	.	5	3
7	11	6	2015	11/6/2015	CD0094	C	73	.	2	.	.	.	.	.	.	2	1	2	2	2	1	2	1	2	2	2	2	2				2	2	2	2	2	2	2	2	2	2	2	2	2	2	.	5	3	21
7	11	6	2015	11/6/2015	CD0095	C	60	.	2	.	.	.	.	.	.	2	1	2	2	2	1	2	1	2	2	2	2	2				2	2	2	2	2	2	2	2	2	2	2	2	2	2	.	5	3	21
7	11	6	2015	11/6/2015	CD0096	C	25	.	2	.	.	.	.	.	.	2	1	2	2	2	1	2	1	2	2	2	2	2				2	2	2	2	2	2	2	2	2	2	2	2	2	2	.	5	3
7	11	6	2015	11/6/2015	CD0097	C	60	.	2	.	.	.	.	.	.	2	1	2	2	2	1	2	2	2	2	2	2	2				2	2	2	2	2	2	2	2	2	2	2	2	2	2	.	5	3
7	11	13	2015	11/13/2015	CD0098	C	23	.	2	.	.	.	.	.	.	2	2	2	2	2	2	2	2	2	2	2	2	1	ketocos			2	2	2	2	2	2	2	2	2	2	2	1	2	2	.	5	8
7	11	13	2015	11/13/2015	CD0099	C	.	.	2	.	.	.	.	.	.	2	2	2	2	2	2	2	1	2	1	2	2	2				2	2	2	2	2	2	2	2	2	2	2	2	2	2	.	5	14	21
7	11	20	2015	11/20/2015	CD0100	C	.	.	2	.	.	.	.	.	.	2	2	2	2	2	1	2	2	2	2	1	2	2				2	2	2	2	2	2	2	2	2	2	2	2	2	2	.	5	3
7	11	20	2015	11/20/2015	CD0101	C	19	.	2	.	.	.	.	.	.	1	2	2	2	2	1	2	2	2	2	2	2	2				2	2	2	2	2	2	2	2	2	2	2	2	2	2	.	5	1
7	11	27	2015	11/27/2015	CD0102	C	66	.	2	.	.	.	.	.	.	2	2	2	2	2	2	2	2	2	2	2	2	1	lasix			2	2	2	2	2	2	2	2	2	2	2	2	2	2	.	5	16
7	11	27	2015	11/27/2015	CD0103	C	23	.	2	.	.	.	.	.	.	2	2	2	2	2	1	2	2	2	2	1	2	2				2	2	2	2	2	2	2	2	2	2	2	2	2	2	.	5	3
10	7	3	2015	7/3/2015	CG0001	C	38	.	2	.	.	.	.	.	.	2	2	2	2	2	2	2	2	1	2	1	2	2				2	2	2	2	2	2	2	2	2	2	2	2	2	2	.	3	14
10	7	3	2015	7/3/2015	CG0002	C	15	.	2	.	.	.	.	.	.	2	2	2	2	2	1	2	2	2	2	1	2	2				2	2	2	2	2	2	2	2	2	2	2	2	2	2	.	3	3
10	7	3	2015	7/3/2015	CG0003	C	52	.	2	.	.	.	.	.	.	2	2	2	2	2	1	2	2	2	2	1	2	2				2	2	2	2	2	2	2	2	2	2	2	2	2	2	.	3	14
10	7	3	2015	7/3/2015	CG0004	C	30	.	2	.	.	.	.	.	.	1	2	2	2	2	1	2	2	2	2	2	2	2				2	2	2	2	2	2	2	2	2	2	2	2	2	2	.	3	1
10	7	10	2015	7/10/2015	CG0005	C	15	1	2	.	.	.	.	.	.	2	2	2	2	2	1	2	2	2	2	2	2	2				2	2	2	2	2	2	2	1	2	2	2	2	2	2	.	3	16
10	7	10	2015	7/10/2015	CG0006	C	15	.	2	.	.	.	.	.	.	2	1	2	2	2	1	2	2	2	2	2	2	2				2	2	2	2	2	2	2	2	2	2	2	2	2	2	.	3	3
10	7	10	2015	7/10/2015	CG0007	C	.	.	2	.	.	.	.	.	.	2	2	2	2	2	1	2	2	2	2	1	2	2				2	2	2	2	2	2	2	1	2	2	2	2	2	2	.	3	19
10	7	10	2015	7/10/2015	CG0008	C	35	.	2	.	.	.	.	.	.	2	2	2	2	2	1	2	2	2	2	1	2	2				2	2	2	2	2	2	2	1	2	2	2	2	2	2	.	3	3
10	7	17	2015	7/17/2015	CG0009	C	17	.	2	.	.	.	.	.	.	1	2	2	2	2	1	2	2	2	2	2	2	2				2	2	2	2	2	2	2	2	2	2	2	2	2	2	.	3	1
10	7	17	2015	7/17/2015	CG0010	C	41	.	2	.	.	.	.	.	.	1	2	2	2	2	1	2	2	2	2	2	2	2				2	2	2	2	2	2	2	1	2	2	2	2	2	2	.	3	1
10	7	17	2015	7/17/2015	CG0011	C	20	.	2	.	.	.	.	.	.	2	2	2	2	2	1	2	2	2	2	1	2	1	Gentamicin			2	2	2	2	2	2	2	2	2	2	2	2	2	2	.	3	3	16
10	7	17	2015	7/17/2015	CG0012	C	15	.	2	.	.	.	.	.	.	1	2	2	2	2	1	2	2	2	2	2	2	2				2	2	2	2	2	2	2	2	2	2	2	2	2	2	.	3	1
10	7	17	2015	7/17/2015	CG0013	C	50	.	2	.	.	.	.	.	.	2	2	2	2	2	1	2	2	2	2	1	2	2				2	2	2	2	2	2	2	1	2	2	2	2	2	2	.	3	2	3
10	7	17	2015	7/17/2015	CG0014	C	15	.	2	.	.	.	.	.	.	2	2	2	2	2	1	2	2	2	2	1	2	2				2	2	2	2	2	2	2	2	2	2	2	2	2	2	.	3	14
10	8	7	2015	8/7/2015	CG0015	C	49	.	2	.	.	.	.	.	.	1	2	2	2	2	1	2	2	2	2	1	2	2				2	2	2	2	2	2	2	2	2	2	2	2	2	2	.	3	2	3
10	8	7	2015	8/7/2015	CG0016	C	41	.	2	.	.	.	.	.	.	1	2	2	2	2	1	2	2	2	2	1	2	2				2	2	2	2	2	2	2	2	2	2	2	2	2	2	.	3	2	3
10	8	7	2015	8/7/2015	CG0017	C	20	.	2	.	.	.	.	.	.	1	2	2	2	2	1	2	2	2	2	2	2	2				2	2	2	2	2	2	2	2	2	2	2	2	2	2	.	3	1
10	8	14	2015	8/14/2015	CG0018	C	65	.	2	.	.	.	.	.	.	2	2	2	2	2	2	2	2	1	2	2	2	2				2	2	2	2	2	2	2	2	2	2	2	2	2	2	.	3	16
10	8	14	2015	8/14/2015	CG0019	C	15	.	2	.	.	.	.	.	.	2	2	2	2	2	2	2	2	2	2	2	1	2				2	2	2	1	2	2	2	1	2	2	2	2	2	2	.	3	14
10	8	21	2015	8/21/2015	CG0020	C	30	.	2	.	.	.	.	.	.	2	2	2	2	2	1	2	2	2	2	1	2	2				2	2	2	2	2	2	2	2	2	2	2	2	2	2	.	3	3
10	8	21	2015	8/21/2015	CG0021	C	19	.	2	.	.	.	.	.	.	1	2	2	2	2	1	2	2	2	2	1	2	2				2	2	2	2	2	2	2	2	2	2	2	2	2	2	.	3	2	3
10	9	2	2015	9/2/2015	CG0022	C	26	1	2	.	.	.	.	.	.	2	2	2	2	2	1	2	2	2	2	2	2	2				2	2	2	2	1	2	2	2	2	2	2	2	2	2	.	4	4
10	9	2	2015	9/2/2015	CG0023	C	35	1	2	.	.	.	.	.	.	2	2	2	2	2	1	1	2	2	2	2	2	2				2	2	2	2	2	2	2	1	2	2	2	2	2	2	.	4	3
10	9	2	2015	9/2/2015	CG0024	C	20	1	2	.	.	.	.	.	.	2	1	2	2	2	1	2	2	2	2	2	2	2				2	2	2	2	2	2	2	1	2	2	2	2	2	2	.	4	3
10	9	2	2015	9/2/2015	CG0025	C	45	1	2	.	.	.	.	.	.	2	2	2	2	2	1	2	2	2	2	1	2	2				2	2	2	2	2	1	2	2	2	2	2	2	2	2	.	4	14
10	9	16	2015	9/16/2015	CG0026	C	15	1	2	.	.	.	.	.	.	1	2	2	2	2	1	2	2	2	2	2	2	2				2	2	2	2	2	2	2	2	2	2	2	2	2	2	.	4	1
10	9	16	2015	9/16/2015	CG0027	C	38	1	2	.	.	.	.	.	.	2	2	2	2	2	1	2	2	2	2	1	1	1	ranitine	actal		2	2	2	2	2	2	2	2	2	2	2	2	2	2	.	4	18
10	9	23	2015	9/23/2015	CG0028	C	15	1	2	.	.	.	.	.	.	1	2	2	2	2	1	2	2	2	2	2	2	2				2	2	2	2	2	2	2	2	2	2	2	2	2	2	.	4	1
10	9	30	2015	9/30/2015	CG0029	C	80	1	2	.	.	.	.	.	.	2	2	2	2	2	1	2	2	2	2	1	1	2				2	2	2	2	2	1	2	2	2	2	2	2	2	2	.	4	14
10	9	30	2015	9/30/2015	CG0030	C	74	1	2	.	.	.	.	.	.	2	2	2	2	2	2	2	1	1	2	1	2	1	amitriptyline			2	2	2	2	2	2	2	2	2	2	2	2	2	2	.	4	16
10	10	2	2015	10/2/2015	CG0031	C	.	1	2	.	.	.	.	.	.	1	2	2	2	2	2	2	2	1	2	1	2	2				2	2	2	2	2	2	2	2	2	2	2	2	2	2	.	5	2	3
10	10	2	2015	10/2/2015	CG0032	C	29	1	2	.	.	.	.	.	.	1	1	2	2	2	1	2	2	2	2	2	2	2				2	2	2	2	2	2	2	2	2	2	2	2	2	2	.	5	2	3
10	10	9	2015	10/9/2015	CG0033	C	15	1	2	.	.	.	.	.	.	2	2	2	2	1	1	2	2	2	2	2	2	2				2	2	2	2	2	2	2	2	2	2	2	1	2	2	.	5	16
10	10	9	2015	10/9/2015	CG0034	C	31	1	2	.	.	.	.	.	.	2	2	2	2	2	1	1	2	2	2	2	1	1	benzathine			2	2	2	2	2	2	2	2	2	2	2	2	2	2	.	5	4
10	10	16	2015	10/16/2015	CG0035	C	16	1	2	.	.	.	.	.	.	1	2	2	2	2	1	2	2	2	2	1	2	2				2	2	2	2	2	2	2	2	2	2	2	2	2	2	.	5	2	3
10	10	16	2015	10/16/2015	CG0036	C	17	1	2	.	.	.	.	.	.	1	2	2	2	2	1	2	2	2	2	2	2	2				2	2	2	2	2	2	2	2	2	2	2	2	2	2	.	5	2
10	10	16	2015	10/16/2015	CG0037	C	17	1	2	.	.	.	.	.	.	1	2	2	2	2	1	2	2	2	2	2	2	2				2	2	2	2	2	2	2	2	2	2	2	2	2	2	.	5	2
10	10	16	2015	10/16/2015	CG0038	C	39	1	2	.	.	.	.	.	.	2	2	2	2	2	2	2	2	2	2	1	2	2				2	2	2	2	2	2	2	1	2	2	2	2	1	2	.	5	13	8
10	10	16	2015	10/16/2015	CG0039	C	24	1	2	.	.	.	.	.	.	2	2	2	2	1	1	2	2	2	2	2	1	2				2	2	2	2	1	2	2	2	2	2	2	2	2	2	.	5	16
10	10	23	2015	10/23/2015	CG0040	C	50	1	2	.	.	.	.	.	.	2	2	2	2	2	1	2	2	2	2	2	2	2				2	2	2	2	2	2	2	2	2	2	2	2	2	2	.	5	16
10	10	23	2015	10/23/2015	CG0041	C	57	1	2	.	.	.	.	.	.	2	1	2	2	2	1	2	2	2	2	2	2	2				2	2	2	2	2	2	2	2	1	2	1	2	2	2	.	5	9
10	10	23	2015	10/23/2015	CG0042	C	27	1	2	.	.	.	.	.	.	2	1	2	2	2	1	2	2	2	2	2	2	2				2	2	2	2	2	2	2	2	2	2	2	2	2	2	.	5	16
10	10	23	2015	10/23/2015	CG0043	C	15	1	2	.	.	.	.	.	.	1	2	2	2	2	1	2	2	2	2	1	2	2				2	2	2	2	2	2	2	2	2	2	2	2	2	2	.	5	2	3
10	10	23	2015	10/23/2015	CG0044	C	20	1	2	.	.	.	.	.	.	1	2	2	2	2	1	2	2	2	2	1	2	2				2	2	2	2	2	2	2	2	2	2	2	2	2	2	.	5	2	3
10	10	30	2015	10/30/2015	CG0045	C	.	1	2	.	.	.	.	.	.	2	2	2	2	2	1	2	2	2	2	1	2	2				2	2	2	2	2	2	2	2	2	2	2	2	2	2	.	5	3
10	11	4	2015	11/4/2015	CG0046	C	.	1	2	.	.	.	.	.	.	1	1	2	2	2	2	2	2	1	2	2	2	2				2	2	2	1	2	2	2	2	2	2	2	1	2	2	.	4	2	8
10	11	4	2015	11/4/2015	CG0047	C	80	1	2	.	.	.	.	.	.	2	2	2	2	2	2	1	2	2	2	2	2	1	actal			2	2	2	2	2	2	2	2	2	2	2	2	2	2	.	4	14
10	11	4	2015	11/4/2015	CG0048	C	18	1	2	.	.	.	.	.	.	1	2	2	2	2	1	2	2	2	2	1	2	2				2	2	2	2	2	2	2	2	2	2	2	2	2	2	.	4	2	3
10	11	11	2015	11/11/2015	CG0049	C	27	1	2	.	.	.	.	.	.	2	2	2	2	2	1	2	2	2	2	2	1	2				2	2	2	2	1	2	2	2	2	2	2	2	2	2	.	4	17
10	11	11	2015	11/11/2015	CG0050	C	67	1	2	.	.	.	.	.	.	2	2	2	2	2	1	2	2	2	2	2	2	2				2	2	2	2	2	2	2	2	2	2	2	2	2	2	.	4	21
10	11	11	2015	11/11/2015	CG0051	C	45	1	2	.	.	.	.	.	.	2	2	2	2	2	1	2	2	2	2	1	1	1	loperamide			2	2	2	2	1	2	2	2	2	2	2	2	2	2	.	4	4	7
10	11	18	2015	11/18/2015	CG0052	C	30	1	.	.	.	.	.	.	.	1	2	2	2	2	1	2	2	2	2	2	2	2				2	2	2	2	2	2	2	2	2	2	2	1	2	2	.	4	2	16
10	11	25	2015	11/25/2015	CG0053	C	52	1	.	.	.	.	.	.	.	2	2	2	2	2	2	1	2	1	2	2	2	2				2	2	2	2	2	2	2	1	2	2	2	2	2	2	.	4	19
9	7	3	2015	7/3/2015	CO0001	C	28	.	2	.	.	.	.	.	.	2	1	2	2	2	1	2	2	1	2	2	2	2				2	2	2	2	2	2	2	2	2	2	2	2	2	2	.	5	14
9	7	3	2015	7/3/2015	CO0002	C	37	.	2	.	.	.	.	.	.	1	2	2	2	2	1	2	2	2	2	2	2	2				2	2	2	2	2	2	2	2	2	2	2	2	2	2	.	5	1
9	7	10	2015	7/10/2015	CO0003	C	23	.	2	.	.	.	.	.	.	2	2	2	2	2	2	2	2	2	2	2	2	1	benzoate			2	2	2	2	2	2	2	2	2	2	2	2	2	2	.	5	16
9	7	17	2015	7/17/2015	CO0004	C	17	.	2	.	.	.	.	.	.	2	2	2	2	2	2	2	2	2	2	2	2	1	adrenaline			2	2	2	2	2	2	1	2	2	2	2	2	2	2	.	5	19
9	7	17	2015	7/17/2015	CO0005	C	17	.	2	.	.	.	.	.	.	1	2	2	2	2	1	2	2	2	2	2	2	2				2	2	2	2	2	2	2	2	2	2	2	2	2	2	.	5	1
9	7	17	2015	7/17/2015	CO0006	C	65	.	2	.	.	.	.	.	.	1	1	2	2	2	1	2	2	2	2	2	2	2				2	2	2	2	2	2	2	2	2	2	2	2	2	2	.	5	2	3
9	7	17	2015	7/17/2015	CO0007	C	15	.	2	.	.	.	.	.	.	2	1	2	2	1	2	2	2	2	2	2	2	2				2	2	2	2	2	2	2	2	2	2	2	2	2	2	.	5	7
9	7	24	2015	7/24/2015	CO0008	C	16	.	2	.	.	.	.	.	.	2	1	2	2	2	1	2	2	2	2	2	2	2				2	2	2	2	2	2	2	2	2	2	2	2	2	2	.	5	3
9	7	24	2015	7/24/2015	CO0009	C	15	.	2	.	.	.	.	.	.	1	2	2	2	2	1	2	2	2	2	2	2	2				2	2	2	2	2	2	2	2	2	2	2	2	2	2	.	5	1
9	7	31	2015	7/31/2015	CO0010	C	16	.	2	.	.	.	.	.	.	1	2	2	2	2	1	2	2	2	2	2	2	2				2	2	2	2	2	2	2	1	2	2	2	2	2	2	.	5	1
9	7	31	2015	7/31/2015	CO0011	C	22	.	2	.	.	.	.	.	.	2	2	2	2	2	2	2	2	1	2	2	2	1	cefuroxime			2	2	2	1	2	2	2	2	2	2	2	2	2	2	.	5	14
9	7	31	2015	7/31/2015	CO0012	C	16	.	2	.	.	.	.	.	.	2	1	2	2	2	1	2	2	2	2	2	2	2				2	2	2	2	2	2	2	2	2	2	2	2	2	2	.	5	3
9	7	31	2015	7/31/2015	CO0013	C	21	.	2	.	.	.	.	.	.	2	1	2	2	2	1	2	2	2	2	2	2	2				2	2	2	2	2	2	2	2	2	2	2	2	2	2	.	5	3
9	7	31	2015	7/31/2015	CO0014	C	28	.	2	.	.	.	.	.	.	1	2	2	2	2	1	2	2	2	2	1	2	2				2	2	2	2	2	2	2	2	2	2	2	2	2	2	.	5	2	3
9	7	31	2015	7/31/2015	CO0015	C	15	.	2	.	.	.	.	.	.	2	2	2	2	2	1	2	2	2	2	2	1	2				2	2	2	2	2	2	2	2	2	2	2	2	2	2	.	5	7
9	7	31	2015	7/31/2015	CO0016	C	27	.	2	.	.	.	.	.	.	2	2	2	2	2	1	2	2	2	2	1	2	1	cefuroxime			2	2	2	2	2	2	2	2	2	2	2	2	2	2	.	5	19
9	7	31	2015	7/31/2015	CO0017	C	24	.	2	.	.	.	.	.	.	1	2	2	2	2	1	2	2	2	2	1	2	2				2	2	2	2	2	2	2	2	2	2	2	2	2	2	.	5	1
9	7	31	2015	7/31/2015	CO0018	C	22	.	2	.	.	.	.	.	.	2	1	2	2	2	1	2	2	2	2	2	2	2				2	2	2	2	2	2	2	2	2	2	2	2	2	2	.	5	7
9	7	31	2015	7/31/2015	CO0019	C	65	.	2	.	.	.	.	.	.	2	2	2	2	2	2	2	2	1	2	2	2	1	amitriptyline	gentamicin		2	2	2	2	2	2	2	2	2	2	2	2	2	2	.	5	16	16
9	7	31	2015	7/31/2015	CO0020	C	15	.	2	.	.	.	.	.	.	2	2	2	2	2	2	2	2	1	2	1	1	2				2	2	2	2	2	2	2	2	2	2	2	2	2	2	.	5	20
9	7	31	2015	7/31/2015	CO0021	C	23	.	2	.	.	.	.	.	.	1	2	2	2	2	1	2	2	2	2	2	2	2				2	2	2	2	2	2	2	2	2	2	2	2	2	2	.	5	1
9	8	7	2015	8/7/2015	CO0022	C	50	.	2	.	.	.	.	.	.	2	1	2	2	2	1	2	2	2	2	2	1	1	actal			2	2	2	2	2	2	2	2	2	2	2	2	2	2	.	3	3	18
9	8	7	2015	8/7/2015	CO0023	C	62	.	2	.	.	.	.	.	.	2	1	2	2	2	1	2	2	2	2	2	2	2				2	2	2	2	2	2	2	2	2	2	2	2	2	2	.	3	4
9	8	21	2015	8/21/2015	CO0024	C	22	.	2	.	.	.	.	.	.	2	2	2	2	2	2	2	2	2	2	1	2	2				2	2	2	2	2	2	2	1	2	2	2	2	2	2	.	3	3
9	8	21	2015	8/21/2015	CO0025	C	22	.	2	.	.	.	.	.	.	1	2	2	1	2	1	2	2	2	2	2	2	2				2	2	2	2	2	2	2	2	2	2	2	2	2	2	.	3	2	17
9	8	28	2015	8/28/2015	CO0026	C	66	.	2	.	.	.	.	.	.	2	2	2	2	2	2	2	2	1	2	2	2	1	propranolol			2	2	2	2	2	2	2	2	2	2	2	2	2	2	.	3	21	9
9	9	2	2015	9/2/2015	CO0027	C	26	.	2	.	.	.	.	.	.	2	2	2	2	2	1	2	2	2	2	1	2	1	stitching			2	2	2	2	2	2	2	2	2	2	2	2	2	2	.	5	14
9	9	2	2015	9/2/2015	CO0028	C	40	.	2	.	.	.	.	.	.	1	2	2	2	2	1	2	2	2	2	1	2	2				2	2	2	2	2	2	2	2	2	2	2	2	2	2	.	5	2	3
9	9	2	2015	9/2/2015	CO0029	C	48	.	2	.	.	.	.	.	.	2	2	2	2	2	2	2	2	1	2	2	2	2				2	2	2	2	2	2	2	2	2	2	2	2	2	2	.	5	21
9	9	9	2015	9/9/2015	CO0030	C	24	.	2	.	.	.	.	.	.	2	1	2	2	2	1	2	2	2	2	2	2	2				2	2	2	2	2	2	2	2	2	2	2	2	2	2	.	5	16
9	9	16	2015	9/16/2015	CO0031	C	44	.	2	.	.	.	.	.	.	1	1	2	2	2	1	2	2	2	2	2	2	2				2	2	2	2	2	2	2	2	2	2	2	2	2	2	.	5	2	3
9	9	16	2015	9/16/2015	CO0032	C	19	.	2	.	.	.	.	.	.	2	1	2	2	2	1	2	2	2	2	2	2	2				2	2	2	2	2	2	2	2	2	2	2	2	2	2	.	5	3
9	9	16	2015	9/16/2015	CO0033	C	28	.	2	.	.	.	.	.	.	2	1	2	2	2	1	2	2	2	2	2	2	2				2	2	2	2	2	2	2	2	2	2	2	2	2	2	.	5	3
9	9	16	2015	9/16/2015	CO0034	C	15	.	2	.	.	.	.	.	.	2	2	2	2	1	1	2	2	2	2	2	1	2				2	2	2	2	2	2	2	2	2	2	2	2	2	2	.	5	7
9	9	16	2015	9/16/2015	CO0035	C	36	.	2	.	.	.	.	.	.	2	2	2	2	2	1	2	2	2	2	1	2	2				2	2	2	2	2	2	2	2	2	2	2	2	2	2	.	5	14
9	9	23	2015	9/23/2015	CO0036	C	48	.	2	.	.	.	.	.	.	2	2	2	2	2	1	2	2	2	2	1	2	1	allugel			2	2	2	2	2	2	2	2	2	2	2	2	2	2	.	5	18	16
9	9	23	2015	9/23/2015	CO0037	C	72	.	2	.	.	.	.	.	.	1	2	2	2	2	1	2	2	2	2	1	2	2				2	2	2	2	2	2	2	2	2	2	2	2	2	2	.	5	2	3
9	9	23	2015	9/23/2015	CO0038	C	74	.	2	.	.	.	.	.	.	2	2	2	2	2	2	2	2	2	2	2	2	2				1	2	2	2	2	2	2	2	2	2	2	2	2	2	.	5	11
9	9	30	2015	9/30/2015	CO0039	C	40	.	2	.	.	.	.	.	.	2	2	2	2	2	1	1	2	2	2	2	2	2				2	2	2	2	2	2	2	2	2	2	2	2	2	2	.	5	3
9	9	30	2015	9/30/2015	CO0040	C	18	.	2	.	.	.	.	.	.	2	2	2	2	2	1	2	2	2	2	1	2	1	stitching			2	2	2	2	2	2	2	2	2	2	2	2	2	2	.	5	14
9	9	30	2015	9/30/2015	CO0041	C	31	.	2	.	.	.	.	.	.	2	2	2	2	2	1	1	2	2	2	2	2	1	burncream			2	2	2	2	2	2	2	2	2	2	2	2	2	2	.	5	14
9	10	2	2015	10/2/2015	CO0042	C	18	1	2	.	.	.	.	.	.	2	2	2	2	2	2	2	2	2	2	2	2	1	dressing			2	2	2	2	2	2	2	2	2	2	2	2	2	2	.	5	14
9	10	2	2015	10/2/2015	CO0043	C	20	1	2	.	.	.	.	.	.	2	2	2	2	2	1	1	2	2	2	2	2	2				2	2	2	2	2	2	2	2	2	2	2	2	2	2	.	5	3
9	10	2	2015	10/2/2015	CO0044	C	33	1	2	.	.	.	.	.	.	1	2	2	2	2	1	2	2	2	2	2	2	1	lysol			2	2	2	2	2	2	2	2	2	2	2	2	2	2	.	5	2	16
9	10	2	2015	10/2/2015	CO0045	C	74	1	2	.	.	.	.	.	.	1	2	2	2	2	1	2	2	2	2	2	2	2				2	2	2	2	2	2	2	2	2	2	2	2	2	2	.	5	1
9	10	2	2015	10/2/2015	CO0046	C	56	1	2	.	.	.	.	.	.	2	2	2	1	1	2	2	1	2	2	2	2	2				2	2	2	2	2	2	2	2	2	2	2	2	2	2	.	5	7
9	10	9	2015	10/9/2015	CO0047	C	16	.	2	.	.	.	.	.	.	1	2	2	2	2	1	2	2	2	2	2	2	2				2	2	2	2	2	2	2	2	2	2	2	2	2	2	.	5	1
9	10	9	2015	10/9/2015	CO0048	C	16	.	2	.	.	.	.	.	.	1	1	2	2	2	1	2	2	2	2	2	2	2				2	2	2	2	2	2	2	2	2	2	2	2	2	2	.	5	2	3
9	10	16	2015	10/16/2015	CO0049	C	30	.	2	.	.	.	.	.	.	1	1	2	2	2	1	2	2	2	2	2	2	2				2	2	2	2	2	2	2	2	2	2	2	2	2	2	.	5	2	3
9	10	16	2015	10/16/2015	CO0050	C	15	.	2	.	.	.	.	.	.	1	1	2	2	2	1	2	2	2	2	2	2	2				2	2	2	2	2	2	2	2	2	2	2	2	2	2	.	5	2	3
9	10	23	2015	10/23/2015	CO0051	C	16	.	2	.	.	.	.	.	.	1	2	2	2	2	1	2	2	2	2	2	2	2				2	2	2	2	2	2	2	2	2	2	2	2	2	2	.	5	1
9	10	23	2015	10/23/2015	CO0052	C	15	.	2	.	.	.	.	.	.	1	2	2	2	2	1	2	2	2	2	2	2	2				2	2	2	2	2	2	2	2	2	2	2	2	2	2	.	5	1
9	10	30	2015	10/30/2015	CO0053	C	15	.	2	.	.	.	.	.	.	2	1	2	2	2	1	2	2	2	2	2	2	2				2	2	2	2	2	2	2	2	2	2	2	2	2	2	.	5	3
9	10	30	2015	10/30/2015	CO0054	C	26	.	2	.	.	.	.	.	.	1	2	2	2	2	1	2	2	2	2	2	2	2				2	2	2	2	2	2	2	2	2	2	2	2	2	2	.	5	1
9	10	30	2015	10/30/2015	CO0055	C	38	.	2	.	.	.	.	.	.	2	1	2	2	2	1	2	2	2	2	2	2	2				2	2	2	2	2	2	2	2	2	2	2	2	2	2	.	5	3
9	10	30	2015	10/30/2015	CO0056	C	30	.	2	.	.	.	.	.	.	1	2	2	2	2	1	2	2	2	2	2	2	2				2	2	2	2	2	2	2	2	2	2	2	2	2	2	.	5	1
9	11	4	2015	11/4/2015	CO0057	C	65	.	2	.	.	.	.	.	.	2	2	2	1	2	2	2	2	2	2	2	1	2				2	2	2	2	2	2	2	2	2	2	2	2	2	2	.	4	16
9	11	4	2015	11/4/2015	CO0058	C	55	.	2	.	.	.	.	.	.	1	1	2	2	2	1	2	2	2	2	2	2	2				2	2	2	2	2	2	2	2	2	2	2	2	2	2	.	4	2	22
9	11	11	2015	11/11/2015	CO0059	C	65	.	2	.	.	.	.	.	.	2	2	2	2	2	1	2	2	2	2	2	2	2				2	2	2	2	2	2	2	2	2	2	2	1	2	2	.	4	8
9	11	11	2015	11/11/2015	CO0060	C	31	.	2	.	.	.	.	.	.	2	2	2	2	2	1	2	2	2	2	2	2	1	cefuroxime			2	2	2	2	2	1	2	2	2	2	2	2	2	2	.	4	14
9	11	11	2015	11/11/2015	CO0061	C	50	.	2	.	.	.	.	.	.	2	2	2	2	2	1	2	2	2	2	2	2	2				2	2	2	2	1	2	2	2	2	2	2	2	2	2	.	4	16
9	11	11	2015	11/11/2015	CO0062	C	27	.	2	.	.	.	.	.	.	2	2	2	2	2	1	2	2	2	2	2	2	2				2	2	2	2	1	2	2	2	2	2	2	2	2	2	.	4	16
9	11	11	2015	11/11/2015	CO0063	C	27	.	2	.	.	.	.	.	.	1	1	2	2	2	1	2	2	2	2	2	2	2				2	2	2	2	2	2	2	2	2	2	2	2	2	2	.	4	2	3
9	11	11	2015	11/11/2015	CO0064	C	27	.	2	.	.	.	.	.	.	1	2	2	2	2	1	2	2	2	2	2	2	2				2	2	2	2	2	2	2	2	2	2	2	2	2	2	.	4	1
9	11	11	2015	11/11/2015	CO0065	C	27	.	2	.	.	.	.	.	.	1	1	2	2	2	1	2	2	2	2	2	2	2				2	2	2	2	2	2	2	2	2	2	2	2	2	2	.	4	2	3
9	11	11	2015	11/11/2015	CO0066	C	15	.	2	.	.	.	.	.	.	2	2	2	2	1	1	2	2	2	2	2	2	2				2	2	2	2	1	2	2	2	2	2	2	2	2	2	.	4	16
9	11	11	2015	11/11/2015	CO0067	C	65	.	2	.	.	.	.	.	.	2	1	2	1	2	1	2	2	2	2	2	2	2				2	2	2	2	2	2	2	2	2	2	2	2	2	2	.	4	16	3
9	11	11	2015	11/11/2015	CO0068	C	27	.	2	.	.	.	.	.	.	1	2	2	2	2	1	2	2	2	2	2	2	2				2	2	2	2	2	2	2	2	2	2	2	2	2	2	.	4	1
9	11	11	2015	11/11/2015	CO0069	C	27	.	2	.	.	.	.	.	.	1	1	2	2	2	1	2	2	2	2	2	2	2				2	2	2	2	2	2	2	2	2	2	2	2	2	2	.	4	2	3
9	11	18	2015	11/18/2015	CO0070	C	60	.	2	.	.	.	.	.	.	1	2	2	2	2	1	2	2	2	2	2	2	2				2	2	2	2	2	2	2	2	2	2	2	2	2	2	.	4	1
9	11	18	2015	11/18/2015	CO0071	C	47	.	2	.	.	.	.	.	.	1	1	2	2	2	1	2	2	2	2	2	2	2				2	2	2	2	2	2	2	2	2	2	2	2	2	2	.	4	2	3
9	11	18	2015	11/18/2015	CO0072	C	23	.	2	.	.	.	.	.	.	2	1	2	2	2	2	2	2	2	2	2	2	2				2	2	2	2	2	2	2	1	2	2	2	2	2	2	.	4	16
9	11	18	2015	11/18/2015	CO0073	C	19	.	2	.	.	.	.	.	.	2	1	2	2	2	1	2	2	2	2	2	2	1	dressing			2	2	2	2	2	1	2	2	2	2	2	2	2	2	.	4	14
9	11	18	2015	11/18/2015	CO0074	C	31	.	2	.	.	.	.	.	.	2	1	2	2	2	2	2	2	2	2	2	2	1	dressing			2	2	2	2	2	1	2	2	2	2	2	2	2	2	.	4	14
9	11	18	2015	11/18/2015	CO0075	C	36	.	2	.	.	.	.	.	.	2	2	2	1	1	1	2	2	2	2	2	1	2				2	2	2	2	2	2	2	2	2	2	2	2	2	2	.	4	16
9	11	18	2015	11/18/2015	CO0076	C	15	.	2	.	.	.	.	.	.	2	2	2	2	2	2	2	2	2	2	2	2	2				1	2	2	2	2	2	2	2	2	2	2	2	2	2	.	4	11
9	11	18	2015	11/18/2015	CO0077	C	65	.	2	.	.	.	.	.	.	2	1	1	2	2	2	2	2	2	2	2	2	2				2	2	2	2	2	2	2	1	2	2	2	2	2	2	.	4	3	16
9	11	18	2015	11/18/2015	CO0078	C	32	.	2	.	.	.	.	.	.	1	2	2	2	2	1	2	2	2	2	2	2	2				2	2	2	2	2	2	2	2	2	2	2	2	2	2	.	4	1
9	11	18	2015	11/18/2015	CO0079	C	27	.	2	.	.	.	.	.	.	1	2	2	2	2	1	2	2	2	2	1	2	2				2	2	2	2	2	1	2	2	2	2	2	2	2	2	.	4	2	14
9	11	18	2015	11/18/2015	CO0080	C	30	.	2	.	.	.	.	.	.	1	1	2	2	2	1	2	2	2	2	2	2	2				2	2	2	2	2	2	2	2	2	2	2	2	2	2	.	4	2	3
9	11	18	2015	11/18/2015	CO0081	C	26	.	2	.	.	.	.	.	.	2	2	2	2	2	1	2	2	2	2	2	1	2				2	2	2	2	2	2	2	2	2	2	2	2	2	2	.	4	7
9	11	25	2015	11/25/2015	CO0082	C	68	.	2	.	.	.	.	.	.	2	1	2	2	2	1	2	2	2	2	2	2	2				2	2	2	2	2	2	2	2	2	2	2	2	2	2	.	4	3
9	11	25	2015	11/25/2015	CO0083	C	60	.	2	.	.	.	.	.	.	2	1	2	2	2	1	2	2	2	2	2	2	2				2	2	2	2	2	2	2	2	2	2	2	2	2	2	.	4	16
9	11	25	2015	11/25/2015	CO0084	C	60	.	2	.	.	.	.	.	.	2	2	2	2	2	2	2	2	2	2	2	2	1	allugel			2	2	2	2	2	2	2	2	2	2	2	2	2	2	.	4	18
6	7	2	2015	7/2/2015	CY0001	C	66	1	2	.	.	.	.	.	.	.	.	.	.	.	.	.	.	.	.	.	.	.				.	.	.	.	.	.	.	.	.	.	.	.	.	.	.	5	12	13
6	7	2	2015	7/2/2015	CY0002	C	52	1	2	.	.	.	.	.	.	.	.	.	.	.	.	.	.	.	.	.	.	.				.	.	.	.	.	.	.	.	.	.	.	.	.	.	.	5	16
6	7	2	2015	7/2/2015	CY0003	C	32	1	2	.	.	.	.	.	.	.	.	.	.	.	.	.	.	.	.	.	.	.				.	.	.	.	.	.	.	.	.	.	.	.	.	.	.	5	20
6	7	2	2015	7/2/2015	CY0004	C	57	1	2	.	.	.	.	.	.	.	.	.	.	.	.	.	.	.	.	.	.	.				.	.	.	.	.	.	.	.	.	.	.	.	.	.	.	5	17
6	7	2	2015	7/2/2015	CY0005	C	70	1	2	.	.	.	.	.	.	.	.	.	.	.	.	.	.	.	.	.	.	.				.	.	.	.	.	.	.	.	.	.	.	.	.	.	.	5	19
6	7	2	2015	7/2/2015	CY0006	C	17	1	2	.	.	.	.	.	.	.	.	.	.	.	.	.	.	.	.	.	.	.				.	.	.	.	.	.	.	.	.	.	.	.	.	.	.	5	16
6	7	2	2015	7/2/2015	CY0007	C	32	1	2	.	.	.	.	.	.	.	.	.	.	.	.	.	.	.	.	.	.	.				.	.	.	.	.	.	.	.	.	.	.	.	.	.	.	5	16
6	7	2	2015	7/2/2015	CY0008	C	23	1	2	.	.	.	.	.	.	.	.	.	.	.	.	.	.	.	.	.	.	.				.	.	.	.	.	.	.	.	.	.	.	.	.	.	.	5	17
6	7	2	2015	7/2/2015	CY0009	C	16	1	2	.	.	.	.	.	.	.	.	.	.	.	.	.	.	.	.	.	.	.				.	.	.	.	.	.	.	.	.	.	.	.	.	.	.	5	16
6	7	2	2015	7/2/2015	CY0010	C	17	1	2	.	.	.	.	.	.	.	.	.	.	.	.	.	.	.	.	.	.	.				.	.	.	.	.	.	.	.	.	.	.	.	.	.	.	5	1
6	7	2	2015	7/2/2015	CY0011	C	32	1	2	.	.	.	.	.	.	.	.	.	.	.	.	.	.	.	.	.	.	.				.	.	.	.	.	.	.	.	.	.	.	.	.	.	.	5	12
6	7	2	2015	7/2/2015	CY0012	C	16	1	2	.	.	.	.	.	.	.	.	.	.	.	.	.	.	.	.	.	.	.				.	.	.	.	.	.	.	.	.	.	.	.	.	.	.	5	1
6	7	9	2015	7/9/2015	CY0013	C	53	1	2	.	.	.	.	.	.	.	.	.	.	.	.	.	.	.	.	.	.	.				.	.	.	.	.	.	.	.	.	.	.	.	.	.	.	5	14
6	7	9	2015	7/9/2015	CY0014	C	53	1	2	.	.	.	.	.	.	.	.	.	.	.	.	.	.	.	.	.	.	.				.	.	.	.	.	.	.	.	.	.	.	.	.	.	.	5	20
6	7	9	2015	7/9/2015	CY0015	C	22	.	2	.	.	.	.	.	.	.	.	.	.	.	.	.	.	.	.	.	.	.				.	.	.	.	.	.	.	.	.	.	.	.	.	.	.	5	20
6	7	9	2015	7/9/2015	CY0016	C	39	.	2	.	.	.	.	.	.	.	.	.	.	.	.	.	.	.	.	.	.	.				.	.	.	.	.	.	.	.	.	.	.	.	.	.	.	5	17
6	7	9	2015	7/9/2015	CY0017	C	18	.	2	.	.	.	.	.	.	.	.	.	.	.	.	.	.	.	.	.	.	.				.	.	.	.	.	.	.	.	.	.	.	.	.	.	.	5	1
6	7	9	2015	7/9/2015	CY0018	C	23	.	2	.	.	.	.	.	.	.	.	.	.	.	.	.	.	.	.	.	.	.				.	.	.	.	.	.	.	.	.	.	.	.	.	.	.	5	1
6	7	9	2015	7/9/2015	CY0019	C	35	.	2	.	.	.	.	.	.	.	.	.	.	.	.	.	.	.	.	.	.	.				.	.	.	.	.	.	.	.	.	.	.	.	.	.	.	5	16
6	7	9	2015	7/9/2015	CY0020	C	17	.	2	.	.	.	.	.	.	.	.	.	.	.	.	.	.	.	.	.	.	.				.	.	.	.	.	.	.	.	.	.	.	.	.	.	.	5	3
6	7	9	2015	7/9/2015	CY0021	C	74	.	2	.	.	.	.	.	.	.	.	.	.	.	.	.	.	.	.	.	.	.				.	.	.	.	.	.	.	.	.	.	.	.	.	.	.	5	18
6	7	9	2015	7/9/2015	CY0022	C	65	.	2	.	.	.	.	.	.	.	.	.	.	.	.	.	.	.	.	.	.	.				.	.	.	.	.	.	.	.	.	.	.	.	.	.	.	5	14
6	7	9	2015	7/9/2015	CY0023	C	36	.	2	.	.	.	.	.	.	.	.	.	.	.	.	.	.	.	.	.	.	.				.	.	.	.	.	.	.	.	.	.	.	.	.	.	.	5	3
6	7	9	2015	7/9/2015	CY0024	C	33	.	2	.	.	.	.	.	.	.	.	.	.	.	.	.	.	.	.	.	.	.				.	.	.	.	.	.	.	.	.	.	.	.	.	.	.	5	3
6	7	9	2015	7/9/2015	CY0025	C	53	.	2	.	.	.	.	.	.	.	.	.	.	.	.	.	.	.	.	.	.	.				.	.	.	.	.	.	.	.	.	.	.	.	.	.	.	5	1
6	7	16	2015	7/16/2015	CY0026	C	15	.	2	.	.	.	.	.	.	.	.	.	.	.	.	.	.	.	.	.	.	.				.	.	.	.	.	.	.	.	.	.	.	.	.	.	.	5	8
6	7	16	2015	7/16/2015	CY0027	C	21	.	2	.	.	.	.	.	.	.	.	.	.	.	.	.	.	.	.	.	.	.				.	.	.	.	.	.	.	.	.	.	.	.	.	.	.	5	17
6	7	16	2015	7/16/2015	CY0028	C	74	.	2	.	.	.	.	.	.	2	2	2	2	2	2	2	2	2	2	2	2	2				2	2	2	2	2	2	2	2	2	2	2	2	2	2	.	5	18
6	7	16	2015	7/16/2015	CY0029	C	42	.	2	.	.	.	.	.	.	2	2	2	2	2	2	2	2	2	2	2	2	2				2	2	2	2	2	2	2	2	2	2	2	2	2	2	.	5	1
6	7	16	2015	7/16/2015	CY0030	C	35	.	2	.	.	.	.	.	.	2	2	2	2	2	2	2	2	2	2	2	2	2				2	2	2	2	2	2	2	2	2	2	2	2	2	2	.	5	3
6	7	16	2015	7/16/2015	CY0031	C	38	.	2	.	.	.	.	.	.	2	2	2	2	2	2	2	2	2	2	2	2	2				2	2	2	2	2	2	2	2	2	2	2	2	2	2	.	5	20
6	7	16	2015	7/16/2015	CY0032	C	21	.	2	.	.	.	.	.	.	2	2	2	2	2	2	2	2	2	2	2	2	2				2	2	2	2	2	2	2	2	2	2	2	2	2	2	.	5	17
6	7	16	2015	7/16/2015	CY0033	C	34	.	2	.	.	.	.	.	.	2	2	2	2	2	2	2	2	2	2	2	2	2				2	2	2	2	2	2	2	2	2	2	2	2	2	2	.	5	16
6	7	16	2015	7/16/2015	CY0034	C	30	.	2	.	.	.	.	.	.	2	2	2	2	2	2	2	2	2	2	2	2	2				2	2	2	2	2	2	2	2	2	2	2	2	2	2	.	5	20
6	7	16	2015	7/16/2015	CY0035	C	17	.	2	.	.	.	.	.	.	2	2	2	2	2	2	2	2	2	2	2	2	2				2	2	2	2	2	2	2	2	2	2	2	2	2	2	.	5	17
6	7	16	2015	7/16/2015	CY0036	C	37	.	2	.	.	.	.	.	.	2	2	2	2	2	2	2	2	2	2	2	2	2				2	2	2	2	2	2	2	2	2	2	2	2	2	2	.	5	4
6	7	16	2015	7/16/2015	CY0037	C	26	.	2	.	.	.	.	.	.	2	2	2	2	2	2	2	2	2	2	2	2	2				2	2	2	2	2	2	2	2	2	2	2	2	2	2	.	5	4
6	7	23	2015	7/23/2015	CY0038	C	16	.	2	.	.	.	.	.	.	.	.	.	.	.	.	.	.	.	.	.	.	.				.	.	.	.	.	.	.	.	.	.	.	.	.	.	.	5	20
6	7	23	2015	7/23/2015	CY0039	C	55	.	2	.	.	.	.	.	.	.	.	.	.	.	.	.	.	.	.	.	.	.				.	.	.	.	.	.	.	.	.	.	.	.	.	.	.	5	7
6	7	23	2015	7/23/2015	CY0040	C	57	.	2	.	.	.	.	.	.	.	.	.	.	.	.	.	.	.	.	.	.	.				.	.	.	.	.	.	.	.	.	.	.	.	.	.	.	5	19
6	7	23	2015	7/23/2015	CY0041	C	66	.	2	.	.	.	.	.	.	.	.	.	.	.	.	.	.	.	.	.	.	.				.	.	.	.	.	.	.	.	.	.	.	.	.	.	.	5	20
6	7	23	2015	7/23/2015	CY0042	C	57	.	2	.	.	.	.	.	.	.	.	.	.	.	.	.	.	.	.	.	.	.				.	.	.	.	.	.	.	.	.	.	.	.	.	.	.	5	20
6	7	23	2015	7/23/2015	CY0043	C	65	.	2	.	.	.	.	.	.	.	.	.	.	.	.	.	.	.	.	.	.	.				.	.	.	.	.	.	.	.	.	.	.	.	.	.	.	5	9
6	7	23	2015	7/23/2015	CY0044	C	16	.	2	.	.	.	.	.	.	.	.	.	.	.	.	.	.	.	.	.	.	.				.	.	.	.	.	.	.	.	.	.	.	.	.	.	.	5	20
6	7	23	2015	7/23/2015	CY0045	C	52	.	2	.	.	.	.	.	.	.	.	.	.	.	.	.	.	.	.	.	.	.				.	.	.	.	.	.	.	.	.	.	.	.	.	.	.	5	14
6	7	23	2015	7/23/2015	CY0046	C	57	.	2	.	.	.	.	.	.	.	.	.	.	.	.	.	.	.	.	.	.	.				.	.	.	.	.	.	.	.	.	.	.	.	.	.	.	5	1
6	7	23	2015	7/23/2015	CY0047	C	17	.	2	.	.	.	.	.	.	.	.	.	.	.	.	.	.	.	.	.	.	.				.	.	.	.	.	.	.	.	.	.	.	.	.	.	.	5	16
6	7	23	2015	7/23/2015	CY0048	C	83	.	2	.	.	.	.	.	.	.	.	.	.	.	.	.	.	.	.	.	.	.				.	.	.	.	.	.	.	.	.	.	.	.	.	.	.	5	8
6	7	23	2015	7/23/2015	CY0049	C	62	.	2	.	.	.	.	.	.	.	.	.	.	.	.	.	.	.	.	.	.	.				.	.	.	.	.	.	.	.	.	.	.	.	.	.	.	5	19
6	7	23	2015	7/23/2015	CY0050	C	71	.	2	.	.	.	.	.	.	.	.	.	.	.	.	.	.	.	.	.	.	.				.	.	.	.	.	.	.	.	.	.	.	.	.	.	.	5	6
6	7	23	2015	7/23/2015	CY0051	C	49	.	2	.	.	.	.	.	.	.	.	.	.	.	.	.	.	.	.	.	.	.				.	.	.	.	.	.	.	.	.	.	.	.	.	.	.	5	16
6	7	23	2015	7/23/2015	CY0052	C	35	.	2	.	.	.	.	.	.	.	.	.	.	.	.	.	.	.	.	.	.	.				.	.	.	.	.	.	.	.	.	.	.	.	.	.	.	5	16	16
6	7	23	2015	7/23/2015	CY0053	C	55	.	2	.	.	.	.	.	.	.	.	.	.	.	.	.	.	.	.	.	.	.				.	.	.	.	.	.	.	.	.	.	.	.	.	.	.	5	14
6	7	30	2015	7/30/2015	CY0054	C	65	.	2	.	.	.	.	.	.	.	.	.	.	.	.	.	.	.	.	.	.	.				.	.	.	.	.	.	.	.	.	.	.	.	.	.	.	5	19
6	7	30	2015	7/30/2015	CY0055	C	30	.	2	.	.	.	.	.	.	.	.	.	.	.	.	.	.	.	.	.	.	.				.	.	.	.	.	.	.	.	.	.	.	.	.	.	.	5	14
6	7	30	2015	7/30/2015	CY0056	C	58	.	2	.	.	.	.	.	.	.	.	.	.	.	.	.	.	.	.	.	.	.				.	.	.	.	.	.	.	.	.	.	.	.	.	.	.	5	14
6	7	30	2015	7/30/2015	CY0057	C	31	.	2	.	.	.	.	.	.	.	.	.	.	.	.	.	.	.	.	.	.	.				.	.	.	.	.	.	.	.	.	.	.	.	.	.	.	5	4
6	7	30	2015	7/30/2015	CY0058	C	35	.	2	.	.	.	.	.	.	.	.	.	.	.	.	.	.	.	.	.	.	.				.	.	.	.	.	.	.	.	.	.	.	.	.	.	.	5	14
6	8	6	2015	8/6/2015	CY0059	C	60	.	2	.	.	.	.	.	.	.	.	.	.	.	.	.	.	.	.	.	.	.				.	.	.	.	.	.	.	.	.	.	.	.	.	.	.	4	1
6	8	6	2015	8/6/2015	CY0060	C	65	.	2	.	.	.	.	.	.	.	.	.	.	.	.	.	.	.	.	.	.	.				.	.	.	.	.	.	.	.	.	.	.	.	.	.	.	4	14
6	8	6	2015	8/6/2015	CY0061	C	25	.	2	.	.	.	.	.	.	.	.	.	.	.	.	.	.	.	.	.	.	.				.	.	.	.	.	.	.	.	.	.	.	.	.	.	.	4	7
6	8	6	2015	8/6/2015	CY0062	C	29	.	2	.	.	.	.	.	.	.	.	.	.	.	.	.	.	.	.	.	.	.				.	.	.	.	.	.	.	.	.	.	.	.	.	.	.	4	4
6	8	6	2015	8/6/2015	CY0063	C	83	.	2	.	.	.	.	.	.	.	.	.	.	.	.	.	.	.	.	.	.	.				.	.	.	.	.	.	.	.	.	.	.	.	.	.	.	4	1
6	8	6	2015	8/6/2015	CY0064	C	78	.	2	.	.	.	.	.	.	.	.	.	.	.	.	.	.	.	.	.	.	.				.	.	.	.	.	.	.	.	.	.	.	.	.	.	.	4	16
6	8	13	2015	8/13/2015	CY0065	C	39	.	2	.	.	.	.	.	.	.	.	.	.	.	.	.	.	.	.	.	.	.				.	.	.	.	.	.	.	.	.	.	.	.	.	.	.	4	20
6	8	13	2015	8/13/2015	CY0066	C	40	.	2	.	.	.	.	.	.	.	.	.	.	.	.	.	.	.	.	.	.	.				.	.	.	.	.	.	.	.	.	.	.	.	.	.	.	4	20
6	8	13	2015	8/13/2015	CY0067	C	26	.	2	.	.	.	.	.	.	.	.	.	.	.	.	.	.	.	.	.	.	.				.	.	.	.	.	.	.	.	.	.	.	.	.	.	.	4	1
6	8	13	2015	8/13/2015	CY0068	C	45	.	2	.	.	.	.	.	.	.	.	.	.	.	.	.	.	.	.	.	.	.				.	.	.	.	.	.	.	.	.	.	.	.	.	.	.	4	20
6	8	13	2015	8/13/2015	CY0069	C	19	.	2	.	.	.	.	.	.	.	.	.	.	.	.	.	.	.	.	.	.	.				.	.	.	.	.	.	.	.	.	.	.	.	.	.	.	4	7
6	8	13	2015	8/13/2015	CY0070	C	49	.	2	.	.	.	.	.	.	.	.	.	.	.	.	.	.	.	.	.	.	.				.	.	.	.	.	.	.	.	.	.	.	.	.	.	.	4	20
6	8	13	2015	8/13/2015	CY0071	C	21	.	2	.	.	.	.	.	.	.	.	.	.	.	.	.	.	.	.	.	.	.				.	.	.	.	.	.	.	.	.	.	.	.	.	.	.	4	1
6	8	13	2015	8/13/2015	CY0072	C	83	.	2	.	.	.	.	.	.	.	.	.	.	.	.	.	.	.	.	.	.	.				.	.	.	.	.	.	.	.	.	.	.	.	.	.	.	4	1
6	8	13	2015	8/13/2015	CY0073	C	82	.	2	.	.	.	.	.	.	.	.	.	.	.	.	.	.	.	.	.	.	.				.	.	.	.	.	.	.	.	.	.	.	.	.	.	.	4	1
6	8	13	2015	8/13/2015	CY0074	C	48	.	2	.	.	.	.	.	.	.	.	.	.	.	.	.	.	.	.	.	.	.				.	.	.	.	.	.	.	.	.	.	.	.	.	.	.	4	4
6	8	13	2015	8/13/2015	CY0075	C	20	.	2	.	.	.	.	.	.	.	.	.	.	.	.	.	.	.	.	.	.	.				.	.	.	.	.	.	.	.	.	.	.	.	.	.	.	4	14
6	8	13	2015	8/13/2015	CY0076	C	35	.	2	.	.	.	.	.	.	.	.	.	.	.	.	.	.	.	.	.	.	.				.	.	.	.	.	.	.	.	.	.	.	.	.	.	.	4	21
6	8	13	2015	8/13/2015	CY0077	C	23	.	2	.	.	.	.	.	.	.	.	.	.	.	.	.	.	.	.	.	.	.				.	.	.	.	.	.	.	.	.	.	.	.	.	.	.	4	4
6	8	13	2015	8/13/2015	CY0078	C	23	.	2	.	.	.	.	.	.	.	.	.	.	.	.	.	.	.	.	.	.	.				.	.	.	.	.	.	.	.	.	.	.	.	.	.	.	4	3
6	8	13	2015	8/13/2015	CY0079	C	66	.	2	.	.	.	.	.	.	.	.	.	.	.	.	.	.	.	.	.	.	.				.	.	.	.	.	.	.	.	.	.	.	.	.	.	.	4	9
6	8	13	2015	8/13/2015	CY0080	C	19	.	2	.	.	.	.	.	.	.	.	.	.	.	.	.	.	.	.	.	.	.				.	.	.	.	.	.	.	.	.	.	.	.	.	.	.	4	14
6	8	13	2015	8/13/2015	CY0081	C	30	.	2	.	.	.	.	.	.	.	.	.	.	.	.	.	.	.	.	.	.	.				.	.	.	.	.	.	.	.	.	.	.	.	.	.	.	4	1
6	8	13	2015	8/13/2015	CY0082	C	40	.	2	.	.	.	.	.	.	.	.	.	.	.	.	.	.	.	.	.	.	.				.	.	.	.	.	.	.	.	.	.	.	.	.	.	.	4	17
6	8	20	2015	8/20/2015	CY0083	C	64	.	2	.	.	.	.	.	.	.	.	.	.	.	.	.	.	.	.	.	.	.				.	.	.	.	.	.	.	.	.	.	.	.	.	.	.	4	14
6	8	27	2015	8/27/2015	CY0084	C	34	.	2	.	.	.	.	.	.	.	.	.	.	.	.	.	.	.	.	.	.	.				.	.	.	.	.	.	.	.	.	.	.	.	.	.	.	4	18
6	8	27	2015	8/27/2015	CY0085	C	25	.	2	.	.	.	.	.	.	.	.	.	.	.	.	.	.	.	.	.	.	.				.	.	.	.	.	.	.	.	.	.	.	.	.	.	.	4	14
6	8	27	2015	8/27/2015	CY0086	C	20	.	2	.	.	.	.	.	.	.	.	.	.	.	.	.	.	.	.	.	.	.				.	.	.	.	.	.	.	.	.	.	.	.	.	.	.	4	14
6	9	3	2015	9/3/2015	CY0087	C	23	.	2	.	.	.	.	.	.	.	.	.	.	.	.	.	.	.	.	.	.	.				.	.	.	.	.	.	.	.	.	.	.	.	.	.	.	4	20
6	9	3	2015	9/3/2015	CY0088	C	23	.	2	.	.	.	.	.	.	.	.	.	.	.	.	.	.	.	.	.	.	.				.	.	.	.	.	.	.	.	.	.	.	.	.	.	.	4	20
6	9	3	2015	9/3/2015	CY0089	C	32	.	2	.	.	.	.	.	.	.	.	.	.	.	.	.	.	.	.	.	.	.				.	.	.	.	.	.	.	.	.	.	.	.	.	.	.	4	20
6	9	3	2015	9/3/2015	CY0090	C	16	.	2	.	.	.	.	.	.	.	.	.	.	.	.	.	.	.	.	.	.	.				.	.	.	.	.	.	.	.	.	.	.	.	.	.	.	4	20
6	9	3	2015	9/3/2015	CY0091	C	38	.	2	.	.	.	.	.	.	.	.	.	.	.	.	.	.	.	.	.	.	.				.	.	.	.	.	.	.	.	.	.	.	.	.	.	.	4	16
6	9	3	2015	9/3/2015	CY0092	C	35	.	2	.	.	.	.	.	.	.	.	.	.	.	.	.	.	.	.	.	.	.				.	.	.	.	.	.	.	.	.	.	.	.	.	.	.	4	3
6	9	3	2015	9/3/2015	CY0093	C	50	.	2	.	.	.	.	.	.	.	.	.	.	.	.	.	.	.	.	.	.	.				.	.	.	.	.	.	.	.	.	.	.	.	.	.	.	4	16
6	9	3	2015	9/3/2015	CY0094	C	27	.	2	.	.	.	.	.	.	.	.	.	.	.	.	.	.	.	.	.	.	.				.	.	.	.	.	.	.	.	.	.	.	.	.	.	.	4	16
6	9	3	2015	9/3/2015	CY0095	C	40	.	2	.	.	.	.	.	.	.	.	.	.	.	.	.	.	.	.	.	.	.				.	.	.	.	.	.	.	.	.	.	.	.	.	.	.	4	18
6	9	3	2015	9/3/2015	CY0096	C	31	.	2	.	.	.	.	.	.	.	.	.	.	.	.	.	.	.	.	.	.	.				.	.	.	.	.	.	.	.	.	.	.	.	.	.	.	4	4
6	9	10	2015	9/10/2015	CY0097	C	67	.	2	.	.	.	.	.	.	.	.	.	.	.	.	.	.	.	.	.	.	.				.	.	.	.	.	.	.	.	.	.	.	.	.	.	.	4	16
6	9	10	2015	9/10/2015	CY0098	C	20	.	2	.	.	.	.	.	.	.	.	.	.	.	.	.	.	.	.	.	.	.				.	.	.	.	.	.	.	.	.	.	.	.	.	.	.	4	20
6	9	10	2015	9/10/2015	CY0099	C	83	.	2	.	.	.	.	.	.	.	.	.	.	.	.	.	.	.	.	.	.	.				.	.	.	.	.	.	.	.	.	.	.	.	.	.	.	4	12
6	9	10	2015	9/10/2015	CY0100	C	56	.	2	.	.	.	.	.	.	.	.	.	.	.	.	.	.	.	.	.	.	.				.	.	.	.	.	.	.	.	.	.	.	.	.	.	.	4	16
6	9	10	2015	9/10/2015	CY0101	C	20	.	2	.	.	.	.	.	.	.	.	.	.	.	.	.	.	.	.	.	.	.				.	.	.	.	.	.	.	.	.	.	.	.	.	.	.	4	16
6	9	10	2015	9/10/2015	CY0102	C	15	.	2	.	.	.	.	.	.	.	.	.	.	.	.	.	.	.	.	.	.	.				.	.	.	.	.	.	.	.	.	.	.	.	.	.	.	4	18
6	9	10	2015	9/10/2015	CY0103	C	30	.	2	.	.	.	.	.	.	.	.	.	.	.	.	.	.	.	.	.	.	.				.	.	.	.	.	.	.	.	.	.	.	.	.	.	.	4	16
6	9	10	2015	9/10/2015	CY0104	C	80	.	2	.	.	.	.	.	.	.	.	.	.	.	.	.	.	.	.	.	.	.				.	.	.	.	.	.	.	.	.	.	.	.	.	.	.	4	16
6	9	10	2015	9/10/2015	CY0105	C	70	.	2	.	.	.	.	.	.	.	.	.	.	.	.	.	.	.	.	.	.	.				.	.	.	.	.	.	.	.	.	.	.	.	.	.	.	4	.
6	9	10	2015	9/10/2015	CY0106	C	66	.	2	.	.	.	.	.	.	.	.	.	.	.	.	.	.	.	.	.	.	.				.	.	.	.	.	.	.	.	.	.	.	.	.	.	.	4	20
6	9	10	2015	9/10/2015	CY0107	C	51	.	2	.	.	.	.	.	.	.	.	.	.	.	.	.	.	.	.	.	.	.				.	.	.	.	.	.	.	.	.	.	.	.	.	.	.	4	17
6	9	10	2015	9/10/2015	CY0108	C	42	.	2	.	.	.	.	.	.	.	.	.	.	.	.	.	.	.	.	.	.	.				.	.	.	.	.	.	.	.	.	.	.	.	.	.	.	4	20
6	9	10	2015	9/10/2015	CY0109	C	20	.	2	.	.	.	.	.	.	.	.	.	.	.	.	.	.	.	.	.	.	.				.	.	.	.	.	.	.	.	.	.	.	.	.	.	.	4	1
6	9	10	2015	9/10/2015	CY0110	C	68	.	2	.	.	.	.	.	.	.	.	.	.	.	.	.	.	.	.	.	.	.				.	.	.	.	.	.	.	.	.	.	.	.	.	.	.	4	16
6	9	10	2015	9/10/2015	CY0111	C	18	.	2	.	.	.	.	.	.	.	.	.	.	.	.	.	.	.	.	.	.	.				.	.	.	.	.	.	.	.	.	.	.	.	.	.	.	4	16
6	9	17	2015	9/17/2015	CY0112	C	60	.	2	.	.	.	.	.	.	.	.	.	.	.	.	.	.	.	.	.	.	.				.	.	.	.	.	.	.	.	.	.	.	.	.	.	.	4	3
6	9	17	2015	9/17/2015	CY0113	C	36	.	2	.	.	.	.	.	.	.	.	.	.	.	.	.	.	.	.	.	.	.				.	.	.	.	.	.	.	.	.	.	.	.	.	.	.	4	16
6	9	17	2015	9/17/2015	CY0114	C	32	.	2	.	.	.	.	.	.	.	.	.	.	.	.	.	.	.	.	.	.	.				.	.	.	.	.	.	.	.	.	.	.	.	.	.	.	4	19
6	9	17	2015	9/17/2015	CY0115	C	23	.	2	.	.	.	.	.	.	.	.	.	.	.	.	.	.	.	.	.	.	.				.	.	.	.	.	.	.	.	.	.	.	.	.	.	.	4	16
6	9	17	2015	9/17/2015	CY0116	C	17	.	2	.	.	.	.	.	.	.	.	.	.	.	.	.	.	.	.	.	.	.				.	.	.	.	.	.	.	.	.	.	.	.	.	.	.	4	4
6	9	17	2015	9/17/2015	CY0117	C	16	.	2	.	.	.	.	.	.	.	.	.	.	.	.	.	.	.	.	.	.	.				.	.	.	.	.	.	.	.	.	.	.	.	.	.	.	4	13
6	9	17	2015	9/17/2015	CY0118	C	23	.	2	.	.	.	.	.	.	.	.	.	.	.	.	.	.	.	.	.	.	.				.	.	.	.	.	.	.	.	.	.	.	.	.	.	.	4	4
6	9	24	2015	9/24/2015	CY0119	C	61	.	2	.	.	.	.	.	.	.	.	.	.	.	.	.	.	.	.	.	.	.				.	.	.	.	.	.	.	.	.	.	.	.	.	.	.	4	9
6	9	24	2015	9/24/2015	CY0120	C	50	.	2	.	.	.	.	.	.	.	.	.	.	.	.	.	.	.	.	.	.	.				.	.	.	.	.	.	.	.	.	.	.	.	.	.	.	4	9
6	9	24	2015	9/24/2015	CY0121	C	68	.	2	.	.	.	.	.	.	.	.	.	.	.	.	.	.	.	.	.	.	.				.	.	.	.	.	.	.	.	.	.	.	.	.	.	.	4	9
6	9	24	2015	9/24/2015	CY0122	C	40	.	2	.	.	.	.	.	.	.	.	.	.	.	.	.	.	.	.	.	.	.				.	.	.	.	.	.	.	.	.	.	.	.	.	.	.	4	9
6	9	24	2015	9/24/2015	CY0123	C	45	.	2	.	.	.	.	.	.	.	.	.	.	.	.	.	.	.	.	.	.	.				.	.	.	.	.	.	.	.	.	.	.	.	.	.	.	4	20
6	9	24	2015	9/24/2015	CY0124	C	60	.	2	.	.	.	.	.	.	.	.	.	.	.	.	.	.	.	.	.	.	.				.	.	.	.	.	.	.	.	.	.	.	.	.	.	.	4	16
6	9	24	2015	9/24/2015	CY0125	C	65	.	2	.	.	.	.	.	.	.	.	.	.	.	.	.	.	.	.	.	.	.				.	.	.	.	.	.	.	.	.	.	.	.	.	.	.	4	9
6	10	1	2015	10/1/2015	CY0126	C	24	.	2	.	.	.	.	.	.	.	.	.	.	.	.	.	.	.	.	.	.	.				.	.	.	.	.	.	.	.	.	.	.	.	.	.	.	5	16
6	10	1	2015	10/1/2015	CY0127	C	39	.	2	.	.	.	.	.	.	.	.	.	.	.	.	.	.	.	.	.	.	.				.	.	.	.	.	.	.	.	.	.	.	.	.	.	.	5	5
6	10	1	2015	10/1/2015	CY0128	C	63	.	2	.	.	.	.	.	.	.	.	.	.	.	.	.	.	.	.	.	.	.				.	.	.	.	.	.	.	.	.	.	.	.	.	.	.	5	20
6	10	1	2015	10/1/2015	CY0129	C	15	.	2	.	.	.	.	.	.	.	.	.	.	.	.	.	.	.	.	.	.	.				.	.	.	.	.	.	.	.	.	.	.	.	.	.	.	5	11
6	10	1	2015	10/1/2015	CY0130	C	41	.	2	.	.	.	.	.	.	.	.	.	.	.	.	.	.	.	.	.	.	.				.	.	.	.	.	.	.	.	.	.	.	.	.	.	.	5	14
6	10	1	2015	10/1/2015	CY0131	C	74	.	2	.	.	.	.	.	.	.	.	.	.	.	.	.	.	.	.	.	.	.				.	.	.	.	.	.	.	.	.	.	.	.	.	.	.	5	17
6	10	1	2015	10/1/2015	CY0132	C	56	.	2	.	.	.	.	.	.	.	.	.	.	.	.	.	.	.	.	.	.	.				.	.	.	.	.	.	.	.	.	.	.	.	.	.	.	5	16
6	10	8	2015	10/8/2015	CY0133	C	43	.	2	.	.	.	.	.	.	.	.	.	.	.	.	.	.	.	.	.	.	.				.	.	.	.	.	.	.	.	.	.	.	.	.	.	.	5	14
6	10	8	2015	10/8/2015	CY0134	C	70	.	2	.	.	.	.	.	.	.	.	.	.	.	.	.	.	.	.	.	.	.				.	.	.	.	.	.	.	.	.	.	.	.	.	.	.	5	20
6	10	8	2015	10/8/2015	CY0135	C	37	.	2	.	.	.	.	.	.	.	.	.	.	.	.	.	.	.	.	.	.	.				.	.	.	.	.	.	.	.	.	.	.	.	.	.	.	5	12
6	10	15	2015	10/15/2015	CY0136	C	40	.	2	.	.	.	.	.	.	.	.	.	.	.	.	.	.	.	.	.	.	.				.	.	.	.	.	.	.	.	.	.	.	.	.	.	.	5	14
6	10	15	2015	10/15/2015	CY0137	C	71	.	2	.	.	.	.	.	.	.	.	.	.	.	.	.	.	.	.	.	.	.				.	.	.	.	.	.	.	.	.	.	.	.	.	.	.	5	14
6	10	15	2015	10/15/2015	CY0138	C	77	.	2	.	.	.	.	.	.	.	.	.	.	.	.	.	.	.	.	.	.	.				.	.	.	.	.	.	.	.	.	.	.	.	.	.	.	5	9
6	10	15	2015	10/15/2015	CY0139	C	23	.	2	.	.	.	.	.	.	.	.	.	.	.	.	.	.	.	.	.	.	.				.	.	.	.	.	.	.	.	.	.	.	.	.	.	.	5	11
6	10	15	2015	10/15/2015	CY0140	C	66	.	2	.	.	.	.	.	.	.	.	.	.	.	.	.	.	.	.	.	.	.				.	.	.	.	.	.	.	.	.	.	.	.	.	.	.	5	17
6	10	15	2015	10/15/2015	CY0141	C	48	.	2	.	.	.	.	.	.	.	.	.	.	.	.	.	.	.	.	.	.	.				.	.	.	.	.	.	.	.	.	.	.	.	.	.	.	5	16
6	10	15	2015	10/15/2015	CY0142	C	34	.	2	.	.	.	.	.	.	.	.	.	.	.	.	.	.	.	.	.	.	.				.	.	.	.	.	.	.	.	.	.	.	.	.	.	.	5	16
6	10	15	2015	10/15/2015	CY0143	C	55	.	2	.	.	.	.	.	.	.	.	.	.	.	.	.	.	.	.	.	.	.				.	.	.	.	.	.	.	.	.	.	.	.	.	.	.	5	16
6	10	22	2015	10/22/2015	CY0144	C	63	.	2	.	.	.	.	.	.	.	.	.	.	.	.	.	.	.	.	.	.	.				.	.	.	.	.	.	.	.	.	.	.	.	.	.	.	5	1
6	10	22	2015	10/22/2015	CY0145	C	60	.	2	.	.	.	.	.	.	.	.	.	.	.	.	.	.	.	.	.	.	.				.	.	.	.	.	.	.	.	.	.	.	.	.	.	.	5	4
6	10	22	2015	10/22/2015	CY0146	C	36	.	2	.	.	.	.	.	.	.	.	.	.	.	.	.	.	.	.	.	.	.				.	.	.	.	.	.	.	.	.	.	.	.	.	.	.	5	18
6	10	22	2015	10/22/2015	CY0147	C	20	.	2	.	.	.	.	.	.	.	.	.	.	.	.	.	.	.	.	.	.	.				.	.	.	.	.	.	.	.	.	.	.	.	.	.	.	5	1
6	10	22	2015	10/22/2015	CY0148	C	37	.	2	.	.	.	.	.	.	.	.	.	.	.	.	.	.	.	.	.	.	.				.	.	.	.	.	.	.	.	.	.	.	.	.	.	.	5	4
6	10	22	2015	10/22/2015	CY0149	C	18	.	2	.	.	.	.	.	.	.	.	.	.	.	.	.	.	.	.	.	.	.				.	.	.	.	.	.	.	.	.	.	.	.	.	.	.	5	3
6	10	22	2015	10/22/2015	CY0150	C	32	.	2	.	.	.	.	.	.	.	.	.	.	.	.	.	.	.	.	.	.	.				.	.	.	.	.	.	.	.	.	.	.	.	.	.	.	5	2	18
6	10	22	2015	10/22/2015	CY0151	C	16	.	2	.	.	.	.	.	.	.	.	.	.	.	.	.	.	.	.	.	.	.				.	.	.	.	.	.	.	.	.	.	.	.	.	.	.	5	1
6	10	22	2015	10/22/2015	CY0152	C	32	.	2	.	.	.	.	.	.	.	.	.	.	.	.	.	.	.	.	.	.	.				.	.	.	.	.	.	.	.	.	.	.	.	.	.	.	5	12
6	10	22	2015	10/22/2015	CY0153	C	15	.	2	.	.	.	.	.	.	.	.	.	.	.	.	.	.	.	.	.	.	.				.	.	.	.	.	.	.	.	.	.	.	.	.	.	.	5	3
6	10	22	2015	10/22/2015	CY0154	C	65	.	2	.	.	.	.	.	.	.	.	.	.	.	.	.	.	.	.	.	.	.				.	.	.	.	.	.	.	.	.	.	.	.	.	.	.	5	16
6	10	22	2015	10/22/2015	CY0155	C	16	.	2	.	.	.	.	.	.	.	.	.	.	.	.	.	.	.	.	.	.	.				.	.	.	.	.	.	.	.	.	.	.	.	.	.	.	5	20
6	10	29	2015	10/29/2015	CY0156	C	50	.	2	.	.	.	.	.	.	.	.	.	.	.	.	.	.	.	.	.	.	.				.	.	.	.	.	.	.	.	.	.	.	.	.	.	.	5	16
6	10	29	2015	10/29/2015	CY0157	C	16	.	2	.	.	.	.	.	.	.	.	.	.	.	.	.	.	.	.	.	.	.				.	.	.	.	.	.	.	.	.	.	.	.	.	.	.	5	20
6	10	29	2015	10/29/2015	CY0158	C	78	.	2	.	.	.	.	.	.	.	.	.	.	.	.	.	.	.	.	.	.	.				.	.	.	.	.	.	.	.	.	.	.	.	.	.	.	5	1
6	10	29	2015	10/29/2015	CY0159	C	40	.	2	.	.	.	.	.	.	.	.	.	.	.	.	.	.	.	.	.	.	.				.	.	.	.	.	.	.	.	.	.	.	.	.	.	.	5	14
6	10	29	2015	10/29/2015	CY0160	C	70	.	2	.	.	.	.	.	.	.	.	.	.	.	.	.	.	.	.	.	.	.				.	.	.	.	.	.	.	.	.	.	.	.	.	.	.	5	16
6	10	29	2015	10/29/2015	CY0161	C	85	.	2	.	.	.	.	.	.	.	.	.	.	.	.	.	.	.	.	.	.	.				.	.	.	.	.	.	.	.	.	.	.	.	.	.	.	5	16
6	11	5	2015	11/5/2015	CY0162	C	16	.	2	.	.	.	.	.	.	.	.	.	.	.	.	.	.	.	.	.	.	.				.	.	.	.	.	.	.	.	.	.	.	.	.	.	.	4	21
6	11	5	2015	11/5/2015	CY0163	C	31	.	2	.	.	.	.	.	.	.	.	.	.	.	.	.	.	.	.	.	.	.				.	.	.	.	.	.	.	.	.	.	.	.	.	.	.	4	3
6	11	5	2015	11/5/2015	CY0164	C	49	.	2	.	.	.	.	.	.	.	.	.	.	.	.	.	.	.	.	.	.	.				.	.	.	.	.	.	.	.	.	.	.	.	.	.	.	4	4
6	11	12	2015	11/12/2015	CY0165	C	23	.	2	.	.	.	.	.	.	2	2	2	2	2	2	2	2	2	2	2	2	2				2	2	2	2	2	2	2	2	2	2	2	2	2	2	.	4	20
6	11	12	2015	11/12/2015	CY0166	C	45	.	2	.	.	.	.	.	.	.	.	.	.	.	.	.	.	.	.	.	.	.				.	.	.	.	.	.	.	.	.	.	.	.	.	.	.	4	16
6	11	12	2015	11/12/2015	CY0167	C	67	.	2	.	.	.	.	.	.	.	.	.	.	.	.	.	.	.	.	.	.	.				.	.	.	.	.	.	.	.	.	.	.	.	.	.	.	4	12
6	11	19	2015	11/19/2015	CY0168	C	78	.	2	.	.	.	.	.	.	.	.	.	.	.	.	.	.	.	.	.	.	.				.	.	.	.	.	.	.	.	.	.	.	.	.	.	.	4	12
6	11	19	2015	11/19/2015	CY0169	C	21	.	2	.	.	.	.	.	.	.	.	.	.	.	.	.	.	.	.	.	.	.				.	.	.	.	.	.	.	.	.	.	.	.	.	.	.	4	16
6	11	19	2015	11/19/2015	CY0170	C	54	.	2	.	.	.	.	.	.	.	.	.	.	.	.	.	.	.	.	.	.	.				.	.	.	.	.	.	.	.	.	.	.	.	.	.	.	4	3
6	11	19	2015	11/19/2015	CY0171	C	41	.	2	.	.	.	.	.	.	.	.	.	.	.	.	.	.	.	.	.	.	.				.	.	.	.	.	.	.	.	.	.	.	.	.	.	.	4	16
6	11	19	2015	11/19/2015	CY0172	C	28	.	2	.	.	.	.	.	.	.	.	.	.	.	.	.	.	.	.	.	.	.				.	.	.	.	.	.	.	.	.	.	.	.	.	.	.	4	22
6	11	19	2015	11/19/2015	CY0173	C	26	.	2	.	.	.	.	.	.	.	.	.	.	.	.	.	.	.	.	.	.	.				.	.	.	.	.	.	.	.	.	.	.	.	.	.	.	4	20
6	11	19	2015	11/19/2015	CY0174	C	20	.	2	.	.	.	.	.	.	.	.	.	.	.	.	.	.	.	.	.	.	.				.	.	.	.	.	.	.	.	.	.	.	.	.	.	.	4	3
6	11	19	2015	11/19/2015	CY0175	C	75	.	2	.	.	.	.	.	.	.	.	.	.	.	.	.	.	.	.	.	.	.				.	.	.	.	.	.	.	.	.	.	.	.	.	.	.	4	3
6	11	19	2015	11/19/2015	CY0176	C	65	.	2	.	.	.	.	.	.	.	.	.	.	.	.	.	.	.	.	.	.	.				.	.	.	.	.	.	.	.	.	.	.	.	.	.	.	4	22
6	11	19	2015	11/19/2015	CY0177	C	55	.	2	.	.	.	.	.	.	.	.	.	.	.	.	.	.	.	.	.	.	.				.	.	.	.	.	.	.	.	.	.	.	.	.	.	.	4	16
6	11	26	2015	11/26/2015	CY0178	C	66	.	2	.	.	.	.	.	.	.	.	.	.	.	.	.	.	.	.	.	.	.				.	.	.	.	.	.	.	.	.	.	.	.	.	.	.	4	3
6	11	26	2015	11/26/2015	CY0179	C	45	.	2	.	.	.	.	.	.	.	.	.	.	.	.	.	.	.	.	.	.	.				.	.	.	.	.	.	.	.	.	.	.	.	.	.	.	4	4
6	11	26	2015	11/26/2015	CY0180	C	69	.	2	.	.	.	.	.	.	.	.	.	.	.	.	.	.	.	.	.	.	.				.	.	.	.	.	.	.	.	.	.	.	.	.	.	.	4	21
6	11	26	2015	11/26/2015	CY0181	C	60	.	2	.	.	.	.	.	.	.	.	.	.	.	.	.	.	.	.	.	.	.				.	.	.	.	.	.	.	.	.	.	.	.	.	.	.	4	16
1	11	7	2014	11/7/2014	ZL0001	Z	24	1	2	.	.	.	.	.	.	2	2	2	2	2	2	2	2	2	2	1	2	2				2	2	2	2	2	2	2	2	2	2	2	2	2	2	.	4	3
1	11	7	2014	11/7/2014	ZL0002	Z	65	1	2	.	.	.	.	.	.	2	1	2	2	2	2	2	2	1	2	2	2	2				2	2	2	2	2	2	2	2	2	2	2	2	2	2	.	4	3
1	11	7	2014	11/7/2014	ZL0003	Z	53	1	2	.	.	.	.	.	.	.	.	.	.	.	.	.	.	.	.	.	.	.				.	.	.	.	.	.	.	.	.	.	.	.	.	.	.	4	3
1	11	14	2014	11/14/2014	ZL0004	Z	53	1	2	.	.	.	.	.	.	2	2	2	2	2	1	2	2	1	2	2	2	2				2	2	2	2	2	2	2	2	2	2	2	2	2	2	.	4	21
1	11	14	2014	11/14/2014	ZL0005	Z	26	1	2	.	.	.	.	.	.	2	2	2	2	2	2	2	2	2	2	2	2	1	dressing	stitching		2	2	2	2	2	1	2	2	2	2	2	2	2	2	.	4	14
1	11	21	2014	11/21/2014	ZL0006	Z	26	1	2	.	.	.	.	.	.	2	1	2	2	2	2	2	2	1	2	2	2	2				2	2	2	2	2	2	2	2	2	2	2	2	2	2	.	4	3
1	11	21	2014	11/21/2014	ZL0007	Z	54	1	2	.	.	.	.	.	.	2	2	2	2	2	1	2	2	2	2	2	1	2				2	2	2	2	2	2	2	2	2	2	2	2	2	2	.	4	.
1	11	21	2014	11/21/2014	ZL0008	Z	20	1	2	.	.	.	.	.	.	2	2	2	2	2	1	2	2	2	2	2	2	2				2	2	2	2	2	2	2	2	2	2	2	2	2	2	.	4	21
1	11	28	2014	11/28/2014	ZL0009	Z	57	1	.	.	.	.	.	.	.	2	1	2	2	2	1	2	2	2	2	2	2	2				2	2	2	2	2	2	2	2	2	2	2	2	2	2	.	4	3
1	11	28	2014	11/28/2014	ZL0010	Z	34	1	.	.	.	.	.	.	.	2	2	2	2	2	2	2	2	2	2	1	2	1	inhaler			2	2	2	2	2	2	2	2	2	2	2	2	2	2	.	4	19
1	11	28	2014	11/28/2014	ZL0011	Z	47	1	.	.	.	.	.	.	.	2	2	2	2	2	2	2	2	2	2	1	2	2				2	2	2	2	2	2	2	2	2	2	2	2	2	2	.	4	17
1	11	28	2014	11/28/2014	ZL0012	Z	33	1	.	.	.	.	.	.	.	1	2	2	2	1	1	2	2	2	2	2	2	2				2	2	2	2	2	2	2	2	2	2	2	2	2	2	.	4	1
1	11	28	2014	11/28/2014	ZL0013	Z	49	1	.	.	.	.	.	.	.	2	2	2	2	2	2	2	2	2	2	2	2	2				2	2	2	2	2	2	2	2	2	2	2	2	2	2	.	4	21
1	12	12	2014	12/12/2014	ZL0014	Z	64	1	2	.	.	.	.	.	.	2	2	2	2	2	1	2	2	2	2	1	2	2				2	2	2	2	2	2	2	2	2	2	2	2	2	2	.	3	3
1	12	19	2014	12/19/2014	ZL0015	Z	18	1	2	.	.	.	.	.	.	1	2	2	2	1	1	2	2	2	2	2	2	2				2	2	2	2	2	2	2	2	2	2	2	2	2	2	.	3	1
1	12	26	2014	12/26/2014	ZL0016	Z	.	.	.	.	.	.	.	.	.	.	.	.	.	.	.	.	.	.	.	.	.	.				.	.	.	.	.	.	.	.	.	.	.	.	.	.	.	3	.
1	1	7	2015	1/7/2015	ZL0017	Z	59	1	2	.	.	.	.	.	.	1	2	2	2	2	1	2	2	2	2	1	2	2				2	2	2	2	2	2	2	2	2	2	2	2	2	2	.	4	1
1	1	7	2015	1/7/2015	ZL0018	Z	17	1	2	.	.	.	.	.	.	1	1	2	2	2	1	2	2	2	2	2	2	2				2	2	2	2	2	2	2	2	2	2	2	2	2	2	.	4	1
1	1	14	2015	1/14/2015	ZL0019	Z	52	1	2	.	.	.	.	.	.	1	2	2	2	2	1	2	2	2	2	2	2	2				2	2	2	2	2	2	2	2	2	2	2	2	2	2	.	4	1
1	1	14	2015	1/14/2015	ZL0020	Z	52	1	2	.	.	.	.	.	.	2	1	2	2	2	1	2	2	2	2	2	2	2				2	2	2	2	2	2	2	2	2	2	2	2	2	2	.	4	16
1	1	14	2015	1/14/2015	ZL0021	Z	60	1	2	.	.	.	.	.	.	2	2	2	2	2	1	2	2	2	2	2	2	1	dressing			2	2	2	1	2	2	2	2	2	2	2	2	2	2	.	4	14
1	1	14	2015	1/14/2015	ZL0022	Z	25	1	2	.	.	.	.	.	.	1	2	2	2	2	1	2	2	2	2	1	2	2				2	2	2	2	2	2	2	1	2	2	2	2	2	2	.	4	1
1	1	21	2015	1/21/2015	ZL0023	Z	52	1	2	.	.	.	.	.	.	1	2	2	2	2	1	2	2	2	2	2	2	2				2	2	2	2	2	2	2	2	2	2	2	2	2	2	.	4	1
1	1	21	2015	1/21/2015	ZL0024	Z	67	1	2	.	.	.	.	.	.	1	2	2	2	2	1	2	2	2	2	1	2	2				2	2	2	2	2	2	2	1	2	2	2	2	2	2	.	4	1
1	1	21	2015	1/21/2015	ZL0025	Z	15	1	.	.	.	.	.	.	.	1	2	2	2	2	1	2	2	2	2	2	2	2				2	2	2	2	2	2	2	2	2	2	2	2	2	2	.	4	1
1	1	28	2015	1/28/2015	ZL0026	Z	27	1	.	.	.	.	.	.	.	1	1	2	2	2	1	2	2	2	2	2	2	2				2	2	2	2	2	2	2	2	2	2	2	2	2	2	.	4	1
1	1	28	2015	1/28/2015	ZL0027	Z	15	1	.	.	.	.	.	.	.	2	1	2	2	2	1	2	2	2	2	2	2	2				2	2	2	2	2	2	2	2	2	2	2	2	2	2	.	4	3
1	1	28	2015	1/28/2015	ZL0028	Z	47	1	.	.	.	.	.	.	.	2	2	2	2	1	2	2	2	1	2	2	2	2				2	2	2	2	2	2	2	2	2	2	2	2	2	2	.	4	3
1	1	28	2015	1/28/2015	ZL0029	Z	50	1	.	.	.	.	.	.	.	1	2	2	2	2	1	2	2	2	2	2	2	2				2	2	2	2	2	2	2	2	2	2	2	2	2	2	.	4	1
1	1	28	2015	1/28/2015	ZL0030	Z	45	1	.	.	.	.	.	.	.	2	2	2	2	2	1	2	1	2	2	2	2	2				2	2	2	2	2	2	2	2	2	2	2	2	2	2	.	4	3
1	1	28	2015	1/28/2015	ZL0031	Z	49	1	.	.	.	.	.	.	.	2	2	2	2	2	2	2	2	1	2	1	1	2				2	2	2	2	2	2	2	2	2	2	2	2	2	2	.	4	3
1	1	28	2015	1/28/2015	ZL0032	Z	75	1	.	.	.	.	.	.	.	2	2	2	2	2	1	2	2	2	2	2	2	2				2	2	2	2	2	2	2	2	2	1	2	2	2	2	.	4	16
1	1	28	2015	1/28/2015	ZL0033	Z	52	1	.	.	.	.	.	.	.	2	2	2	2	2	1	2	2	2	2	2	1	2				2	2	2	2	2	2	2	2	2	1	2	2	2	2	.	4	18
1	1	28	2015	1/28/2015	ZL0034	Z	49	1	.	.	.	.	.	.	.	2	2	2	2	2	2	2	2	2	2	2	2	2				2	2	2	2	1	2	2	2	2	2	2	2	2	2	.	4	.
1	1	28	2015	1/28/2015	ZL0035	Z	62	1	.	.	.	.	.	.	.	2	2	2	2	2	1	2	2	1	2	2	2	2				2	2	2	2	2	2	2	2	2	2	2	2	2	2	.	4	16
1	2	6	2015	2/6/2015	ZL0036	Z	50	1	2	.	.	.	.	.	.	2	2	2	2	2	1	1	2	2	2	2	2	2				2	2	2	2	2	2	2	2	2	2	2	2	2	2	.	4	14
1	2	6	2015	2/6/2015	ZL0037	Z	23	1	2	.	.	.	.	.	.	2	2	2	2	2	1	2	2	2	2	1	2	2				2	2	2	2	2	2	2	2	2	2	2	2	2	2	.	4	3
1	2	6	2015	2/6/2015	ZL0038	Z	33	1	2	.	.	.	.	.	.	1	2	2	2	2	1	2	2	1	2	1	2	2				2	2	2	2	2	2	2	2	2	2	2	2	2	2	.	4	1
1	2	6	2015	2/6/2015	ZL0039	Z	63	1	2	.	.	.	.	.	.	1	2	2	2	2	1	2	2	2	2	1	2	2				2	2	2	2	2	2	2	2	2	2	2	2	2	2	.	4	1
1	2	6	2015	2/6/2015	ZL0040	Z	17	1	2	.	.	.	.	.	.	1	2	2	2	2	1	2	2	2	2	1	2	2				2	2	2	2	2	2	2	2	2	2	2	2	2	2	.	4	1
1	2	6	2015	2/6/2015	ZL0041	Z	37	1	2	.	.	.	.	.	.	1	2	2	2	2	1	2	2	2	2	1	2	2				2	2	2	2	2	2	2	2	2	2	2	2	2	2	.	4	1
1	2	6	2015	2/6/2015	ZL0042	Z	17	1	2	.	.	.	.	.	.	2	2	2	2	2	1	2	2	2	2	1	2	2				2	2	2	2	2	2	2	2	2	2	2	2	2	2	.	4	3
1	2	6	2015	2/6/2015	ZL0043	Z	17	1	2	.	.	.	.	.	.	2	2	2	2	2	1	2	2	2	2	2	2	2				2	2	2	2	2	2	2	2	2	2	2	2	2	2	.	4	21
1	2	6	2015	2/6/2015	ZL0044	Z	16	1	2	.	.	.	.	.	.	2	2	2	2	2	1	1	2	2	2	2	2	2				2	2	2	2	2	2	2	2	2	2	2	2	2	2	.	4	3
1	2	6	2015	2/6/2015	ZL0045	Z	20	1	2	.	.	.	.	.	.	2	2	2	2	2	2	2	2	2	2	1	2	2				2	2	2	2	2	2	2	1	2	2	2	2	2	2	.	4	3
1	2	13	2015	2/13/2015	ZL0046	Z	61	1	2	.	.	.	.	.	.	2	2	2	2	2	2	2	2	1	2	1	2	2				2	2	2	2	2	2	2	2	2	2	2	2	2	2	.	4	14
1	2	13	2015	2/13/2015	ZL0047	Z	46	1	2	.	.	.	.	.	.	2	2	2	2	2	1	2	2	2	2	2	1	2				2	2	2	2	2	2	2	2	2	2	2	2	2	2	.	4	7
1	2	13	2015	2/13/2015	ZL0048	Z	19	1	2	.	.	.	.	.	.	2	2	2	2	2	2	2	2	2	2	2	2	2				1	2	2	2	2	2	2	2	2	2	2	2	2	2	.	4	11
1	2	13	2015	2/13/2015	ZL0049	Z	17	1	2	.	.	.	.	.	.	1	2	2	2	2	1	2	2	2	2	2	2	2				2	2	2	2	2	2	2	1	2	2	2	2	2	2	.	4	1
1	2	13	2015	2/13/2015	ZL0050	Z	29	1	2	.	.	.	.	.	.	2	2	2	1	2	2	2	2	2	2	2	1	1	streptomicin			2	2	2	2	2	2	2	2	2	2	2	2	2	2	.	4	16
1	2	13	2015	2/13/2015	ZL0051	Z	35	1	2	.	.	.	.	.	.	2	2	2	2	2	1	2	2	2	1	2	2	2				2	2	2	2	2	2	2	2	2	2	2	2	2	2	.	4	14
1	2	13	2015	2/13/2015	ZL0052	Z	51	1	2	.	.	.	.	.	.	2	2	2	2	2	2	2	2	2	2	2	2	2				2	2	2	2	2	2	2	1	2	2	2	2	1	2	.	4	.
1	2	20	2015	2/20/2015	ZL0053	Z	21	1	2	.	.	.	.	.	.	2	2	2	2	2	1	2	2	2	2	2	2	2				2	2	2	2	2	2	2	1	2	2	2	2	2	2	.	4	3
1	2	20	2015	2/20/2015	ZL0054	Z	102	1	2	.	.	.	.	.	.	2	2	2	2	2	1	2	2	2	2	1	2	2				2	2	2	2	2	2	2	1	2	2	2	2	2	2	.	4	3
1	2	20	2015	2/20/2015	ZL0055	Z	50	1	2	.	.	.	.	.	.	2	1	2	2	2	1	2	2	2	2	1	2	1	demasone			2	2	2	2	2	2	2	2	2	2	2	2	2	2	.	4	14
1	2	20	2015	2/20/2015	ZL0056	Z	17	1	2	.	.	.	.	.	.	1	2	2	2	2	1	2	2	2	2	2	2	2				2	2	2	2	2	2	2	2	2	2	2	2	2	2	.	4	1
1	2	20	2015	2/20/2015	ZL0057	Z	26	1	2	.	.	.	.	.	.	2	2	2	2	2	1	2	2	2	2	1	2	2				2	2	2	2	2	2	2	2	2	2	2	2	2	2	.	4	14
1	2	27	2015	2/27/2015	ZL0058	Z	28	1	2	.	.	.	.	.	.	2	1	2	2	2	1	2	2	2	2	2	2	2				2	2	2	2	2	2	2	1	2	2	2	2	2	2	.	4	3
1	2	27	2015	2/27/2015	ZL0059	Z	57	1	2	.	.	.	.	.	.	2	2	2	2	2	1	2	2	2	2	1	1	1	xpen	gentamicin		2	2	2	2	2	2	2	2	2	2	2	2	2	2	.	4	18	21
1	2	27	2015	2/27/2015	ZL0060	Z	28	1	2	.	.	.	.	.	.	2	1	2	2	2	1	2	2	2	2	2	2	2				2	2	2	2	2	2	2	2	2	2	2	2	2	2	.	4	21
1	3	5	2015	3/5/2015	ZL0061	Z	25	1	2	.	.	.	.	.	.	2	2	2	2	2	1	2	2	2	2	2	2	2				2	2	2	2	2	2	2	2	2	2	2	2	2	2	.	4	21
1	3	12	2015	3/12/2015	ZL0062	Z	15	1	2	.	.	.	.	.	.	.	.	.	.	.	.	.	.	.	.	.	.	.				.	.	.	.	.	.	.	.	.	.	.	.	.	.	.	4	.
1	3	12	2015	3/12/2015	ZL0063	Z	40	1	2	.	.	.	.	.	.	2	1	2	2	2	1	2	2	2	2	2	2	2				2	2	2	2	2	2	2	2	2	2	2	2	2	2	.	4	21
1	3	19	2015	3/19/2015	ZL0064	Z	31	1	2	.	.	.	.	.	.	2	2	2	2	2	1	2	2	2	2	1	2	2				2	2	2	2	2	2	2	2	2	2	2	2	2	2	.	4	14
1	3	19	2015	3/19/2015	ZL0065	Z	28	1	2	.	.	.	.	.	.	2	1	2	2	2	1	2	2	2	2	2	2	2				2	2	2	2	2	2	2	2	2	2	2	2	2	2	.	4	3
1	3	19	2015	3/19/2015	ZL0066	Z	20	1	2	.	.	.	.	.	.	2	1	2	2	2	1	2	2	2	2	2	2	2				2	2	2	2	2	2	2	2	2	2	2	2	2	2	.	4	3
1	3	19	2015	3/19/2015	ZL0067	Z	59	1	2	.	.	.	.	.	.	2	2	2	2	2	1	2	2	2	2	2	2	2				2	2	2	1	2	2	2	2	2	2	2	2	2	2	.	4	19
1	3	19	2015	3/19/2015	ZL0068	Z	51	1	2	.	.	.	.	.	.	2	2	2	2	2	1	2	2	2	2	1	2	2				2	2	2	2	2	2	2	2	2	2	2	2	2	2	.	4	19
1	3	26	2015	3/26/2015	ZL0069	Z	22	1	2	.	.	.	.	.	.	2	2	2	2	2	1	2	2	2	2	2	1	2				2	2	2	2	2	2	2	2	2	2	2	2	2	2	.	4	3
1	3	26	2015	3/26/2015	ZL0070	Z	46	1	2	.	.	.	.	.	.	2	2	2	2	2	1	1	2	2	2	2	2	2				2	2	2	2	2	2	2	2	2	2	2	2	2	2	.	4	3
1	3	26	2015	3/26/2015	ZL0071	Z	15	1	2	.	.	.	.	.	.	2	2	2	2	2	2	2	2	2	2	1	2	2				2	2	2	2	2	2	2	1	2	2	2	2	2	2	.	4	3
1	4	1	2015	4/1/2015	ZL0072	Z	30	1	2	.	.	.	.	.	.	2	2	2	2	2	1	2	2	2	1	2	2	1	iodine			2	2	2	2	2	2	2	2	2	2	2	2	2	2	.	4	14
1	4	1	2015	4/1/2015	ZL0073	Z	25	1	2	.	.	.	.	.	.	2	2	2	2	2	1	2	2	2	2	2	2	2				2	2	2	2	2	2	2	2	2	2	2	2	2	2	.	4	21
1	4	1	2015	4/1/2015	ZL0074	Z	47	1	2	.	.	.	.	.	.	2	1	2	2	2	1	2	2	2	2	2	2	2				2	2	2	2	2	2	2	2	2	2	2	2	2	2	.	4	3
1	4	15	2015	4/15/2015	ZL0075	Z	15	1	2	.	.	.	.	.	.	1	2	2	2	2	1	2	2	2	2	2	2	2				2	2	2	2	2	2	2	2	2	2	2	2	2	2	.	4	1
1	4	15	2015	4/15/2015	ZL0076	Z	25	1	.	.	.	.	.	.	.	2	2	2	2	2	1	2	2	2	1	2	2	2				2	2	2	2	2	2	2	2	2	2	2	2	2	2	.	4	3	14
1	4	15	2015	4/15/2015	ZL0077	Z	66	1	.	.	.	.	.	.	.	2	2	2	2	2	2	1	2	1	2	2	1	2				2	2	2	2	2	2	2	2	2	2	2	2	2	2	.	4	14
1	4	15	2015	4/15/2015	ZL0078	Z	35	1	.	.	.	.	.	.	.	2	2	2	2	2	1	2	2	2	2	1	2	2				2	2	2	2	2	2	2	2	2	2	2	2	2	2	.	4	14
1	4	15	2015	4/15/2015	ZL0079	Z	16	1	.	.	.	.	.	.	.	1	2	2	2	2	1	2	2	2	2	2	2	2				2	2	2	2	2	2	2	2	2	2	2	2	2	2	.	4	1
1	4	15	2015	4/15/2015	ZL0080	Z	18	1	.	.	.	.	.	.	.	1	2	2	2	2	1	2	2	2	2	2	2	2				2	2	2	2	2	2	2	2	2	2	2	2	2	2	.	4	1
1	4	15	2015	4/15/2015	ZL0081	Z	50	1	.	.	.	.	.	.	.	2	2	2	2	2	1	2	2	2	1	2	2	2				2	2	2	2	2	2	2	2	2	2	2	2	2	2	.	4	14
1	4	22	2015	4/22/2015	ZL0082	Z	51	1	.	.	.	.	.	.	.	2	2	2	2	2	2	2	2	2	2	1	2	2				2	2	2	2	2	2	2	2	2	2	2	2	1	2	.	4	16
1	4	22	2015	4/22/2015	ZL0083	Z	60	1	.	.	.	.	.	.	.	2	2	2	2	2	1	1	2	2	2	2	1	2				2	2	2	2	2	2	2	2	2	2	2	2	2	2	.	4	3
1	4	22	2015	4/22/2015	ZL0084	Z	15	1	.	.	.	.	.	.	.	1	2	2	2	2	1	2	2	2	2	2	2	2				2	2	2	2	2	2	2	2	2	2	2	2	2	2	.	4	1
1	4	22	2015	4/22/2015	ZL0085	Z	28	1	.	.	.	.	.	.	.	2	2	2	2	2	1	1	2	2	2	2	2	2				2	2	2	2	2	2	2	2	2	2	2	2	2	2	.	4	3
1	4	22	2015	4/22/2015	ZL0086	Z	22	1	.	.	.	.	.	.	.	2	2	2	2	2	1	2	2	2	2	1	2	2				2	2	2	2	2	2	2	2	2	2	2	2	2	2	.	4	16
1	4	22	2015	4/22/2015	ZL0087	Z	28	1	.	.	.	.	.	.	.	2	2	2	2	2	1	2	2	2	2	1	2	2				2	2	2	2	2	2	2	2	2	2	2	2	2	2	.	4	3
1	4	22	2015	4/22/2015	ZL0088	Z	67	1	.	.	.	.	.	.	.	2	2	2	2	2	2	2	2	2	2	1	2	2				2	2	2	2	2	2	2	2	2	2	2	2	2	2	.	4	14
1	4	22	2015	4/22/2015	ZL0089	Z	63	1	.	.	.	.	.	.	.	2	2	2	2	2	1	2	2	2	2	1	2	2				2	2	2	2	2	2	2	2	2	2	2	2	2	2	.	4	16
1	4	29	2015	4/29/2015	ZL0090	Z	46	1	2	.	.	.	.	.	.	1	2	2	2	2	1	2	2	2	2	2	2	2				2	2	2	2	2	2	2	2	2	2	2	2	2	2	.	4	1
1	4	29	2015	4/29/2015	ZL0091	Z	56	1	2	.	.	.	.	.	.	2	1	2	2	2	1	2	2	2	2	2	2	2				2	2	2	2	2	2	2	2	2	2	2	2	2	2	.	4	3
1	5	3	2015	5/3/2015	ZL0092	Z	21	1	2	.	.	.	.	.	.	1	2	2	2	2	1	2	2	2	2	2	2	2				2	2	2	2	2	2	2	2	2	2	2	2	2	2	.	5	1
1	5	3	2015	5/3/2015	ZL0093	Z	57	1	2	.	.	.	.	.	.	2	2	2	2	2	2	2	2	2	2	1	2	2				2	2	2	2	2	2	2	2	2	2	2	2	2	2	.	5	3
1	5	3	2015	5/3/2015	ZL0094	Z	18	1	2	.	.	.	.	.	.	2	2	2	2	2	2	2	1	2	2	2	1	1	ORS			2	2	2	2	2	2	2	2	2	2	2	2	2	2	.	5	3
1	5	3	2015	5/3/2015	ZL0095	Z	69	1	2	.	.	.	.	.	.	2	2	2	2	2	1	2	2	2	2	1	2	2				2	2	2	2	2	2	2	2	2	2	2	2	2	2	.	5	14
1	5	3	2015	5/3/2015	ZL0096	Z	43	1	2	.	.	.	.	.	.	2	1	2	2	2	1	2	2	2	2	2	2	2				2	2	2	2	2	2	2	2	2	2	2	2	2	2	.	5	19
1	5	5	2015	5/5/2015	ZL0097	Z	15	1	2	.	.	.	.	.	.	1	2	2	2	2	1	2	2	2	2	1	2	2				2	2	2	2	2	2	2	2	2	2	2	2	2	2	.	5	1
1	5	5	2015	5/5/2015	ZL0098	Z	16	1	2	.	.	.	.	.	.	2	1	2	2	2	1	2	2	2	2	2	2	2				2	2	2	2	2	2	2	1	2	2	2	2	2	2	.	5	3
1	5	5	2015	5/5/2015	ZL0099	Z	67	1	2	.	.	.	.	.	.	2	2	2	2	2	1	2	2	2	2	1	2	2				2	2	2	2	2	2	2	2	2	2	2	2	2	2	.	5	3
1	5	5	2015	5/5/2015	ZL0100	Z	28	1	2	.	.	.	.	.	.	2	2	2	2	2	2	2	2	2	2	2	2	1	Gentamicin			2	2	2	2	2	2	2	1	2	2	2	2	2	2	.	5	3
1	5	5	2015	5/5/2015	ZL0101	Z	66	1	2	.	.	.	.	.	.	1	1	2	2	2	1	2	2	2	2	2	2	2				2	2	2	2	2	2	2	2	2	2	2	2	2	2	.	5	1
1	5	5	2015	5/5/2015	ZL0102	Z	57	1	2	.	.	.	.	.	.	2	2	2	2	2	1	2	2	1	2	1	2	2				2	2	2	2	2	2	2	2	2	2	2	2	2	2	.	5	3
1	5	12	2015	5/12/2015	ZL0103	Z	17	1	2	.	.	.	.	.	.	2	2	2	2	2	1	2	2	2	2	1	2	2				2	2	2	2	2	2	2	2	2	2	2	2	2	2	.	5	3
1	5	12	2015	5/12/2015	ZL0104	Z	40	1	2	.	.	.	.	.	.	2	2	2	2	2	2	2	2	1	2	1	2	2				2	2	2	2	2	2	2	2	2	2	2	2	2	2	.	5	14
1	5	12	2015	5/12/2015	ZL0105	Z	17	1	2	.	.	.	.	.	.	2	1	2	2	2	1	2	2	2	2	2	2	2				2	2	2	2	2	2	2	2	2	2	2	2	2	2	.	5	3
1	5	12	2015	5/12/2015	ZL0106	Z	50	1	2	.	.	.	.	.	.	1	2	2	2	2	1	2	2	2	2	2	2	2				2	2	2	2	2	2	2	2	2	2	2	2	2	2	.	5	1
1	5	12	2015	5/12/2015	ZL0107	Z	50	1	2	.	.	.	.	.	.	1	2	2	2	2	1	2	2	2	2	2	2	2				2	2	2	2	2	2	2	2	2	2	2	2	2	2	.	5	1
1	5	12	2015	5/12/2015	ZL0108	Z	60	1	2	.	.	.	.	.	.	2	2	2	2	2	2	2	2	2	2	1	2	2				2	2	2	2	2	2	2	1	2	2	2	2	2	2	.	5	3
1	5	19	2015	5/19/2015	ZL0109	Z	17	1	2	.	.	.	.	.	.	2	2	2	2	2	1	2	2	2	2	1	2	2				2	2	2	2	2	2	2	2	2	2	2	2	2	2	.	5	3
1	5	19	2015	5/19/2015	ZL0110	Z	40	1	2	.	.	.	.	.	.	1	2	2	2	2	1	2	2	2	2	2	2	2				2	2	2	2	2	2	2	2	2	2	2	2	2	2	.	5	1
1	5	19	2015	5/19/2015	ZL0111	Z	26	1	2	.	.	.	.	.	.	2	2	2	2	2	1	2	2	2	2	1	2	2				2	2	2	2	2	2	2	2	2	2	2	2	2	2	.	5	3
1	5	19	2015	5/19/2015	ZL0112	Z	35	1	2	.	.	.	.	.	.	1	2	2	2	2	1	2	2	2	2	2	2	2				2	2	2	2	2	2	2	2	2	2	2	2	2	2	.	5	1
1	5	19	2015	5/19/2015	ZL0113	Z	25	1	2	.	.	.	.	.	.	1	2	2	2	2	1	2	2	2	2	2	2	2				2	2	2	2	2	2	2	2	2	2	2	2	2	2	.	5	1
1	5	26	2015	5/26/2015	ZL0114	Z	73	1	2	.	.	.	.	.	.	2	2	2	2	2	2	2	2	1	2	2	2	2				2	2	2	2	2	2	2	2	2	2	2	2	2	2	.	5	3
1	5	26	2015	5/26/2015	ZL0115	Z	73	1	2	.	.	.	.	.	.	2	2	2	2	2	2	2	2	1	2	2	2	2				2	2	2	2	2	2	2	2	2	2	2	2	2	2	.	5	3
1	5	26	2015	5/26/2015	ZL0116	Z	61	1	2	.	.	.	.	.	.	.	.	.	.	.	.	.	.	.	.	.	.	.				.	.	.	.	.	.	.	.	.	.	.	.	.	.	.	5	.
1	5	26	2015	5/26/2015	ZL0117	Z	47	1	2	.	.	.	.	.	.	2	2	2	2	2	2	2	2	2	2	1	2	2				2	2	2	2	2	2	2	1	2	2	2	2	2	2	.	5	3
1	5	26	2015	5/26/2015	ZL0118	Z	47	1	2	.	.	.	.	.	.	2	2	2	2	2	1	2	2	2	2	2	1	2				2	2	2	2	2	2	2	2	2	2	2	2	2	2	.	5	16
1	6	2	2015	6/2/2015	ZL0119	Z	15	1	2	.	.	.	.	.	.	2	2	2	2	2	1	2	2	2	2	1	2	2				2	2	2	2	2	2	2	2	2	2	2	2	2	2	.	4	3
1	6	2	2015	6/2/2015	ZL0120	Z	16	1	2	.	.	.	.	.	.	2	2	2	2	2	1	2	2	2	2	2	2	2				2	2	2	2	2	2	2	2	2	2	2	2	1	2	.	4	16
1	6	2	2015	6/2/2015	ZL0121	Z	40	1	2	.	.	.	.	.	.	2	2	2	2	2	2	2	2	1	2	1	1	2				2	2	2	2	2	2	2	2	2	2	2	2	2	2	.	4	3
1	6	2	2015	6/2/2015	ZL0122	Z	52	1	2	.	.	.	.	.	.	2	1	2	1	2	1	2	2	2	2	2	1	2				2	2	2	2	2	2	2	2	2	2	2	2	2	2	.	4	7	16
1	6	2	2015	6/2/2015	ZL0123	Z	26	1	2	.	.	.	.	.	.	1	1	2	2	2	1	2	2	2	2	2	2	2				2	2	2	2	2	2	2	2	2	2	2	2	2	2	.	4	1
1	6	16	2015	6/16/2015	ZL0124	Z	21	1	2	.	.	.	.	.	.	2	1	2	2	2	1	2	2	2	2	2	2	2				2	2	2	2	2	2	2	2	2	2	2	2	2	2	.	4	21
1	6	16	2015	6/16/2015	ZL0125	Z	56	1	2	.	.	.	.	.	.	2	2	2	2	2	1	1	2	2	2	2	2	2				2	2	2	2	2	2	2	2	2	2	2	2	2	2	.	4	3
1	6	16	2015	6/16/2015	ZL0126	Z	15	1	2	.	.	.	.	.	.	2	1	2	2	2	1	2	2	2	2	2	2	2				2	2	2	2	2	2	2	2	2	2	2	2	2	2	.	4	21
1	6	16	2015	6/16/2015	ZL0127	Z	18	1	2	.	.	.	.	.	.	2	2	2	2	2	1	2	2	2	2	2	2	2				2	2	2	2	2	2	2	2	2	2	2	2	2	2	.	4	21
1	6	16	2015	6/16/2015	ZL0128	Z	16	1	2	.	.	.	.	.	.	2	1	2	2	2	1	2	2	2	2	2	2	2				2	2	2	2	2	2	2	2	2	2	2	2	2	2	.	4	3
1	6	16	2015	6/16/2015	ZL0129	Z	15	1	2	.	.	.	.	.	.	2	2	2	2	2	1	2	2	2	2	1	2	1	ppf			2	2	2	2	2	2	2	2	2	2	2	2	2	2	.	4	14
1	6	16	2015	6/16/2015	ZL0130	Z	25	1	2	.	.	.	.	.	.	2	2	2	2	2	1	1	2	2	2	2	2	2				2	2	2	2	2	2	2	2	2	2	2	2	2	2	.	4	21
1	6	23	2015	6/23/2015	ZL0131	Z	34	1	2	.	.	.	.	.	.	2	2	2	2	2	1	1	2	2	2	2	2	2				2	2	2	2	2	2	2	2	2	2	2	2	2	2	.	4	3
1	6	23	2015	6/23/2015	ZL0132	Z	28	1	2	.	.	.	.	.	.	1	2	2	2	2	1	2	2	2	2	2	2	2				2	2	2	2	2	2	2	2	2	2	2	2	2	2	.	4	1
1	6	23	2015	6/23/2015	ZL0133	Z	15	1	2	.	.	.	.	.	.	1	2	2	2	2	1	2	2	2	2	2	2	2				2	2	2	2	2	2	2	2	2	2	2	2	2	2	.	4	1
1	6	23	2015	6/23/2015	ZL0134	Z	63	1	2	.	.	.	.	.	.	2	2	2	2	2	1	2	2	2	2	1	2	2				2	2	2	2	2	2	2	2	2	2	2	2	2	2	.	4	3
1	6	23	2015	6/23/2015	ZL0135	Z	17	1	2	.	.	.	.	.	.	2	2	2	2	2	1	2	2	2	2	2	1	2				2	2	2	2	2	2	2	2	2	2	2	2	2	2	.	4	7
1	6	23	2015	6/23/2015	ZL0136	Z	50	1	2	.	.	.	.	.	.	1	2	2	2	2	1	1	2	2	2	2	2	2				2	2	2	2	2	2	2	2	2	2	2	2	2	2	.	4	1
1	6	30	2015	6/30/2015	ZL0137	Z	65	1	.	.	.	.	.	.	.	2	2	2	2	2	1	2	2	2	1	2	2	2				2	2	2	2	2	2	2	2	2	2	2	2	2	2	.	4	3
1	6	30	2015	6/30/2015	ZL0138	Z	81	1	.	.	.	.	.	.	.	2	2	2	2	2	1	2	2	2	2	2	2	2				2	2	2	2	2	2	2	2	2	2	2	2	2	2	.	4	21
1	6	30	2015	6/30/2015	ZL0139	Z	52	1	.	.	.	.	.	.	.	1	2	2	2	2	1	2	2	2	1	2	2	2				2	2	2	2	2	2	2	2	2	2	2	2	2	2	.	4	1
1	6	30	2015	6/30/2015	ZL0140	Z	50	1	.	.	.	.	.	.	.	2	2	2	2	2	1	2	2	2	2	2	2	2				2	2	2	2	2	2	2	2	2	2	2	2	2	2	.	4	21
1	6	30	2015	6/30/2015	ZL0141	Z	64	1	.	.	.	.	.	.	.	1	2	2	2	2	1	2	2	2	2	2	1	2				2	2	2	2	1	2	2	2	2	2	2	2	2	2	.	4	1
1	6	30	2015	6/30/2015	ZL0142	Z	66	1	.	.	.	.	.	.	.	1	2	2	2	2	1	2	2	2	2	2	2	2				2	2	2	2	2	2	2	1	2	2	2	2	2	2	.	4	1
1	6	30	2015	6/30/2015	ZL0143	Z	54	1	.	.	.	.	.	.	.	2	2	2	2	2	2	2	2	2	2	1	1	2				2	2	2	2	2	2	2	2	2	1	2	2	2	2	.	4	3
1	6	30	2015	6/30/2015	ZL0144	Z	45	1	.	.	.	.	.	.	.	1	2	2	2	2	1	2	2	2	2	1	2	2				2	2	2	2	2	2	2	2	2	2	2	2	2	2	.	4	2	3
1	6	30	2015	6/30/2015	ZL0145	Z	61	1	.	.	.	.	.	.	.	2	2	2	2	2	1	2	2	2	2	1	2	2				2	2	2	2	2	2	2	1	2	2	2	2	2	2	.	4	21
1	6	30	2015	6/30/2015	ZL0146	Z	35	1	.	.	.	.	.	.	.	2	2	2	2	2	1	2	2	2	1	2	2	2				2	2	2	2	2	2	2	2	2	2	2	2	2	2	.	4	3
1	6	30	2015	6/30/2015	ZL0147	Z	65	1	.	.	.	.	.	.	.	2	2	2	2	2	2	2	2	2	1	2	2	2				2	2	2	2	2	2	2	2	2	2	2	1	2	2	.	4	16
1	6	30	2015	6/30/2015	ZL0148	Z	16	1	.	.	.	.	.	.	.	1	2	2	2	2	1	2	2	2	2	2	2	2				2	2	2	2	2	2	2	2	2	2	2	2	2	2	.	4	1
1	7	3	2015	7/3/2015	ZL0149	Z	15	1	2	.	.	.	.	.	.	1	2	2	2	2	1	2	2	2	2	2	2	2				2	2	2	2	2	2	2	2	2	2	2	2	2	2	.	5	1
1	7	3	2015	7/3/2015	ZL0150	Z	15	1	2	.	.	.	.	.	.	1	2	2	2	2	1	2	2	2	2	2	2	2				2	2	2	2	2	2	2	2	2	2	2	2	2	2	.	5	1
1	7	10	2015	7/10/2015	ZL0151	Z	27	1	2	.	.	.	.	.	.	2	1	2	2	2	1	2	2	2	2	2	2	2				2	2	2	2	2	2	2	2	2	2	2	2	2	2	.	5	3
1	7	10	2015	7/10/2015	ZL0152	Z	26	1	2	.	.	.	.	.	.	2	1	2	2	2	1	2	2	2	2	2	2	2				2	2	2	2	2	2	2	2	2	2	2	2	2	2	.	5	21
1	7	17	2015	7/17/2015	ZL0153	Z	23	1	2	.	.	.	.	.	.	2	2	2	2	2	1	2	2	2	2	1	2	2				2	2	2	2	2	2	2	2	2	2	2	2	2	2	.	5	3
1	7	17	2015	7/17/2015	ZL0154	Z	35	1	2	.	.	.	.	.	.	2	2	2	2	2	1	2	2	2	2	2	2	2				2	2	2	2	2	2	2	2	2	2	2	2	2	2	.	5	16
1	7	17	2015	7/17/2015	ZL0155	Z	54	1	2	.	.	.	.	.	.	1	2	2	2	2	1	2	2	2	2	2	2	2				2	2	2	2	2	2	2	2	2	2	2	2	2	2	.	5	1
1	7	17	2015	7/17/2015	ZL0156	Z	65	1	2	.	.	.	.	.	.	1	2	2	2	2	1	2	2	2	2	2	2	2				2	2	2	2	2	2	2	2	2	2	2	2	2	2	.	5	1
1	7	17	2015	7/17/2015	ZL0157	Z	42	1	2	.	.	.	.	.	.	2	2	2	2	2	1	2	2	2	2	2	1	2				2	2	2	2	2	2	2	2	2	2	2	2	2	2	.	5	.
1	7	17	2015	7/17/2015	ZL0158	Z	15	1	2	.	.	.	.	.	.	2	2	2	2	2	1	2	2	2	2	2	2	1	calaminelotion			2	2	2	2	2	2	2	1	2	2	2	2	2	2	.	5	16
1	7	17	2015	7/17/2015	ZL0159	Z	58	1	2	.	.	.	.	.	.	2	2	2	2	2	1	2	2	2	2	1	2	2				2	2	2	2	2	2	2	2	2	2	2	2	2	2	.	5	3
1	7	17	2015	7/17/2015	ZL0160	Z	45	1	2	.	.	.	.	.	.	2	1	2	2	2	1	2	2	2	2	2	2	2				2	2	2	2	2	2	2	2	2	2	2	2	2	2	.	5	3
1	7	24	2015	7/24/2015	ZL0161	Z	22	1	2	.	.	.	.	.	.	2	1	2	2	2	1	2	2	2	2	2	2	2				2	2	2	2	2	2	2	2	2	2	2	2	2	2	.	5	3
1	7	24	2015	7/24/2015	ZL0162	Z	63	1	2	.	.	.	.	.	.	2	1	2	2	2	1	2	2	2	2	2	2	2				2	2	2	2	2	2	2	2	2	2	2	2	2	2	.	5	3
1	7	24	2015	7/24/2015	ZL0163	Z	15	1	2	.	.	.	.	.	.	1	2	2	2	2	1	2	2	2	2	2	2	2				2	2	2	2	2	2	2	2	2	2	2	2	2	2	.	5	1
1	7	24	2015	7/24/2015	ZL0164	Z	15	1	2	.	.	.	.	.	.	2	1	2	2	2	1	2	2	2	2	2	2	2				2	2	2	2	2	2	2	2	2	2	2	2	2	2	.	5	21
1	7	24	2015	7/24/2015	ZL0165	Z	69	1	2	.	.	.	.	.	.	2	2	2	2	2	1	2	2	2	2	1	2	2				2	2	2	2	2	2	1	2	2	2	2	2	2	2	.	5	19
1	7	24	2015	7/24/2015	ZL0166	Z	15	1	2	.	.	.	.	.	.	2	1	2	2	2	1	2	2	2	2	2	2	2				2	2	2	2	2	2	2	2	2	2	2	2	2	2	.	5	3
1	7	24	2015	7/24/2015	ZL0167	Z	15	1	2	.	.	.	.	.	.	2	2	2	2	2	1	2	2	2	2	1	2	2				2	2	2	2	2	2	2	2	2	2	2	2	2	2	.	5	21
1	7	24	2015	7/24/2015	ZL0168	Z	22	1	2	.	.	.	.	.	.	2	1	2	2	2	1	2	2	2	2	1	2	2				2	2	2	2	2	2	2	1	2	2	2	2	2	2	.	5	3
1	7	24	2015	7/24/2015	ZL0169	Z	23	1	2	.	.	.	.	.	.	1	2	2	2	2	1	2	2	2	2	2	2	2				2	2	2	2	2	2	2	1	2	2	2	2	2	2	.	5	1
1	7	31	2015	7/31/2015	ZL0170	Z	21	1	.	.	.	.	.	.	.	1	2	2	2	2	1	2	2	2	2	1	2	2				2	2	2	2	2	2	2	2	2	2	2	2	2	2	.	5	1
1	7	31	2015	7/31/2015	ZL0171	Z	28	1	.	.	.	.	.	.	.	1	2	2	2	2	1	2	2	2	1	2	2	2				2	2	2	2	2	2	2	2	2	2	2	2	2	2	.	5	1
1	7	31	2015	7/31/2015	ZL0172	Z	25	1	.	.	.	.	.	.	.	1	2	2	2	2	1	2	2	2	2	2	2	1	betadine			2	2	2	2	2	2	2	2	2	2	2	2	2	2	.	5	1
1	7	31	2015	7/31/2015	ZL0173	Z	29	1	.	.	.	.	.	.	.	2	2	2	2	2	2	2	2	1	2	2	2	2				2	2	2	2	2	2	2	2	2	2	2	2	2	2	.	5	16
1	7	31	2015	7/31/2015	ZL0174	Z	78	1	.	.	.	.	.	.	.	2	2	2	2	2	2	2	2	2	2	2	2	1	benitamin			2	2	2	2	2	2	2	2	2	2	2	2	2	2	.	5	16
1	7	31	2015	7/31/2015	ZL0175	Z	48	1	.	.	.	.	.	.	.	2	2	2	2	2	2	2	2	1	2	2	2	2				2	2	2	2	2	2	2	2	2	2	2	2	2	2	.	5	20
1	7	31	2015	7/31/2015	ZL0176	Z	62	1	.	.	.	.	.	.	.	2	2	2	2	2	2	2	2	2	2	1	2	2				2	2	2	2	2	2	2	2	2	2	2	2	2	2	.	5	17
1	7	31	2015	7/31/2015	ZL0177	Z	52	1	.	.	.	.	.	.	.	2	2	2	2	2	1	2	2	2	2	2	2	2				2	2	2	2	2	2	1	2	2	2	2	2	2	2	.	5	3
1	7	31	2015	7/31/2015	ZL0178	Z	17	1	.	.	.	.	.	.	.	1	2	2	2	2	1	1	2	2	2	2	2	2				2	2	2	2	2	2	2	2	2	2	2	2	2	2	.	5	1
1	7	31	2015	7/31/2015	ZL0179	Z	63	1	.	.	.	.	.	.	.	2	1	2	2	2	1	2	2	2	2	2	2	2				2	2	2	2	2	2	2	2	2	2	2	2	2	2	.	5	16
1	7	31	2015	7/31/2015	ZL0180	Z	17	1	.	.	.	.	.	.	.	.	.	.	.	.	.	.	.	.	.	.	.	.				.	.	.	.	.	.	.	.	.	.	.	.	.	.	.	5	.
1	7	31	2015	7/31/2015	ZL0181	Z	55	1	.	.	.	.	.	.	.	2	2	2	2	2	1	1	2	2	2	2	2	2				2	2	2	2	2	2	2	2	2	2	2	2	2	2	.	5	19
1	7	31	2015	7/31/2015	ZL0182	Z	58	1	.	.	.	.	.	.	.	2	2	2	2	2	1	2	2	2	2	2	2	2				2	2	2	2	2	2	2	2	2	2	2	2	2	2	.	5	21
1	7	31	2015	7/31/2015	ZL0183	Z	20	1	.	.	.	.	.	.	.	2	2	2	2	2	1	2	2	2	2	1	2	2				2	2	2	2	2	2	2	1	2	2	2	2	2	2	.	5	3
1	7	31	2015	7/31/2015	ZL0184	Z	41	1	.	.	.	.	.	.	.	2	2	2	2	2	2	2	2	1	2	2	2	2				2	2	2	2	1	2	2	2	2	2	2	2	2	2	.	5	12
1	8	7	2015	8/7/2015	ZL0185	Z	28	1	2	.	.	.	.	.	.	2	2	2	2	2	2	2	2	2	2	2	2	2				2	2	2	2	2	2	2	2	2	2	2	2	2	2	.	4	19
1	8	7	2015	8/7/2015	ZL0186	Z	20	1	2	.	.	.	.	.	.	2	2	2	2	2	2	2	2	2	2	2	2	2				2	2	2	2	2	2	2	2	2	2	2	2	2	2	.	4	1
1	8	7	2015	8/7/2015	ZL0187	Z	53	1	2	.	.	.	.	.	.	2	2	2	2	2	2	2	2	2	2	2	2	2				2	2	2	2	2	2	2	2	2	2	2	2	2	2	.	4	1
1	8	7	2015	8/7/2015	ZL0188	Z	19	1	2	.	.	.	.	.	.	2	2	2	2	2	2	2	2	2	2	2	2	2				2	2	2	2	2	2	2	2	2	2	2	2	2	2	.	4	11
1	8	7	2015	8/7/2015	ZL0189	Z	15	1	2	.	.	.	.	.	.	2	2	2	2	2	2	2	2	2	2	2	2	2				2	2	2	2	2	2	2	2	2	2	2	2	2	2	.	4	1
1	8	14	2015	8/14/2015	ZL0190	Z	64	1	2	.	.	.	.	.	.	2	2	2	2	2	2	2	2	2	2	2	2	2				2	2	2	2	2	2	2	2	2	2	2	2	2	2	.	4	3
1	8	14	2015	8/14/2015	ZL0191	Z	18	1	2	.	.	.	.	.	.	2	2	2	2	2	2	2	2	2	2	2	2	2				2	2	2	2	2	2	2	2	2	2	2	2	2	2	.	4	21
1	8	14	2015	8/14/2015	ZL0192	Z	43	1	2	.	.	.	.	.	.	2	2	2	2	2	2	2	2	2	2	2	2	2				2	2	2	2	2	2	2	2	2	2	2	2	2	2	.	4	16
1	8	21	2015	8/21/2015	ZL0193	Z	37	1	2	.	.	.	.	.	.	2	2	2	2	2	2	2	2	2	2	2	2	2				2	2	2	2	2	2	2	2	2	2	2	2	2	2	.	4	3
1	8	21	2015	8/21/2015	ZL0194	Z	29	1	2	.	.	.	.	.	.	2	2	2	2	2	2	2	2	2	2	2	2	2				2	2	2	2	2	2	2	2	2	2	2	2	2	2	.	4	3
1	8	21	2015	8/21/2015	ZL0195	Z	42	1	2	.	.	.	.	.	.	2	2	2	2	2	2	2	2	2	2	2	2	2				2	2	2	2	2	2	2	2	2	2	2	2	2	2	.	4	16
1	8	21	2015	8/21/2015	ZL0196	Z	50	1	2	.	.	.	.	.	.	.	.	.	.	.	.	.	.	.	.	.	.	.				.	.	.	.	.	.	.	.	.	.	.	.	.	.	.	4	.
1	8	21	2015	8/21/2015	ZL0197	Z	15	1	2	.	.	.	.	.	.	2	2	2	2	2	2	2	2	2	2	2	2	2				2	2	2	2	2	2	2	2	2	2	2	2	2	2	.	4	21
1	8	21	2015	8/21/2015	ZL0198	Z	58	1	2	.	.	.	.	.	.	2	2	2	2	2	2	2	2	2	2	2	2	2				2	2	2	2	2	2	2	2	2	2	2	2	2	2	.	4	.
1	8	28	2015	8/28/2015	ZL0199	Z	38	1	.	.	.	.	.	.	.	2	2	2	2	2	2	2	2	2	2	2	2	2				2	2	2	2	2	2	2	2	2	2	2	2	2	2	.	4	14
1	8	28	2015	8/28/2015	ZL0200	Z	35	1	.	.	.	.	.	.	.	2	2	2	2	2	2	2	2	2	2	2	2	2				2	2	2	2	2	2	2	2	2	2	2	2	2	2	.	4	14
1	8	28	2015	8/28/2015	ZL0201	Z	33	1	.	.	.	.	.	.	.	.	.	.	.	.	.	.	.	.	.	.	.	.				.	.	.	.	.	.	.	.	.	.	.	.	.	.	.	4	.
1	8	28	2015	8/28/2015	ZL0202	Z	34	1	.	.	.	.	.	.	.	2	2	2	2	2	2	2	2	2	2	2	2	2				2	2	2	2	2	2	2	2	2	2	2	2	2	2	.	4	1
1	8	28	2015	8/28/2015	ZL0203	Z	74	1	.	.	.	.	.	.	.	.	.	.	.	.	.	.	.	.	.	.	.	.				.	.	.	.	.	.	.	.	.	.	.	.	.	.	.	4	.
1	8	28	2015	8/28/2015	ZL0204	Z	47	1	.	.	.	.	.	.	.	.	.	.	.	.	.	.	.	.	.	.	.	.				.	.	.	.	.	.	.	.	.	.	.	.	.	.	.	4	.
1	8	28	2015	8/28/2015	ZL0205	Z	56	1	.	.	.	.	.	.	.	2	2	2	2	2	2	2	2	2	2	2	2	2				2	2	2	2	2	2	2	2	2	2	2	2	2	2	.	4	.
1	8	28	2015	8/28/2015	ZL0206	Z	49	1	.	.	.	.	.	.	.	2	2	2	2	2	2	2	2	2	2	2	2	2				2	2	2	2	2	2	2	2	2	2	2	2	2	2	.	4	1
1	8	28	2015	8/28/2015	ZL0207	Z	30	1	.	.	.	.	.	.	.	2	2	2	2	2	2	2	2	2	2	2	2	2				2	2	2	2	2	2	2	2	2	2	2	2	2	2	.	4	.
1	8	28	2015	8/28/2015	ZL0208	Z	72	1	.	.	.	.	.	.	.	.	.	.	.	.	.	.	.	.	.	.	.	.				.	.	.	.	.	.	.	.	.	.	.	.	.	.	.	4	.
1	8	28	2015	8/28/2015	ZL0209	Z	35	1	.	.	.	.	.	.	.	2	2	2	2	2	2	2	2	2	2	2	2	2				2	2	2	2	2	2	2	2	2	2	2	2	2	2	.	4	14
1	8	28	2015	8/28/2015	ZL0210	Z	52	1	.	.	.	.	.	.	.	.	.	.	.	.	.	.	.	.	.	.	.	.				.	.	.	.	.	.	.	.	.	.	.	.	.	.	.	4	.
1	8	28	2015	8/28/2015	ZL0211	Z	20	1	.	.	.	.	.	.	.	2	2	2	2	2	2	2	2	2	2	2	2	2				2	2	2	2	2	2	2	2	2	2	2	2	2	2	.	4	18
1	8	28	2015	8/28/2015	ZL0212	Z	72	1	.	.	.	.	.	.	.	2	2	2	2	2	2	2	2	2	2	2	2	2				2	2	2	2	2	2	2	2	2	2	2	2	2	2	.	4	.
1	8	28	2015	8/28/2015	ZL0213	Z	64	1	.	.	.	.	.	.	.	2	2	2	2	2	2	2	2	2	2	2	2	2				2	2	2	2	2	2	2	2	2	2	2	2	2	2	.	4	8
1	8	28	2015	8/28/2015	ZL0214	Z	30	1	.	.	.	.	.	.	.	2	2	2	2	2	2	2	2	2	2	2	2	2				2	2	2	2	2	2	2	2	2	2	2	2	2	2	.	4	5
1	9	2	2015	9/2/2015	ZL0215	Z	61	1	2	.	.	.	.	.	.	2	2	2	2	2	2	2	2	2	2	2	2	2				2	2	2	2	2	2	2	2	2	2	2	2	2	2	.	5	14
1	9	2	2015	9/2/2015	ZL0216	Z	46	1	2	.	.	.	.	.	.	2	2	2	2	2	2	2	2	2	2	2	2	2				2	2	2	2	2	2	2	2	2	2	2	2	2	2	.	5	7
1	9	2	2015	9/2/2015	ZL0217	Z	19	1	2	.	.	.	.	.	.	2	2	2	2	2	2	2	2	2	2	2	2	2				2	2	2	2	2	2	2	2	2	2	2	2	2	2	.	5	11
1	9	2	2015	9/2/2015	ZL0218	Z	17	1	2	.	.	.	.	.	.	2	2	2	2	2	2	2	2	2	2	2	2	2				2	2	2	2	2	2	2	2	2	2	2	2	2	2	.	5	1
1	9	2	2015	9/2/2015	ZL0219	Z	29	1	2	.	.	.	.	.	.	2	2	2	2	2	2	2	2	2	2	2	2	2				2	2	2	2	2	2	2	2	2	2	2	2	2	2	.	5	16
1	9	9	2015	9/9/2015	ZL0220	Z	57	1	2	.	.	.	.	.	.	2	2	2	2	2	2	2	2	2	2	2	2	2				2	2	2	2	2	2	2	2	2	2	2	2	2	2	.	5	1
1	9	9	2015	9/9/2015	ZL0221	Z	65	1	2	.	.	.	.	.	.	2	2	2	2	2	2	2	2	2	2	2	2	2				2	2	2	2	2	2	2	2	2	2	2	2	2	2	.	5	7	4
1	9	9	2015	9/9/2015	ZL0222	Z	65	1	2	.	.	.	.	.	.	2	2	2	2	2	2	2	2	2	2	2	2	2				2	2	2	2	2	2	2	2	2	2	2	2	2	2	.	5	14
1	9	9	2015	9/9/2015	ZL0223	Z	68	1	2	.	.	.	.	.	.	2	2	2	2	2	2	2	2	2	2	2	2	2				2	2	2	2	2	2	2	2	2	2	2	2	2	2	.	5	3
1	9	9	2015	9/9/2015	ZL0224	Z	67	1	2	.	.	.	.	.	.	2	2	2	2	2	2	2	2	2	2	2	2	2				2	2	2	2	2	2	2	2	2	2	2	2	2	2	.	5	12
1	9	9	2015	9/9/2015	ZL0225	Z	21	1	2	.	.	.	.	.	.	2	2	2	2	2	2	2	2	2	2	2	2	2				2	2	2	2	2	2	2	2	2	2	2	2	2	2	.	5	4
1	9	9	2015	9/9/2015	ZL0226	Z	30	1	2	.	.	.	.	.	.	2	2	2	2	2	2	2	2	2	2	2	2	2				2	2	2	2	2	2	2	2	2	2	2	2	2	2	.	5	3
1	9	16	2015	9/16/2015	ZL0227	Z	58	1	2	.	.	.	.	.	.	2	2	2	2	2	2	2	2	2	2	2	2	2				2	2	2	2	2	2	2	2	2	2	2	2	2	2	.	5	21
1	9	16	2015	9/16/2015	ZL0228	Z	21	1	2	.	.	.	.	.	.	2	2	2	2	2	2	2	2	2	2	2	2	2				2	2	2	2	2	2	2	2	2	2	2	2	2	2	.	5	1
1	9	23	2015	9/23/2015	ZL0229	Z	15	1	2	.	.	.	.	.	.	2	2	2	2	2	2	2	2	2	2	2	2	2				2	2	2	2	2	2	2	2	2	2	2	2	2	2	.	5	21
1	9	23	2015	9/23/2015	ZL0230	Z	19	1	2	.	.	.	.	.	.	2	2	2	2	2	2	2	2	2	2	2	2	2				2	2	2	2	2	2	2	2	2	2	2	2	2	2	.	5	21
1	9	23	2015	9/23/2015	ZL0231	Z	36	1	2	.	.	.	.	.	.	2	2	2	2	2	2	2	2	2	2	2	2	2				2	2	2	2	2	2	2	2	2	2	2	2	2	2	.	5	3
1	9	23	2015	9/23/2015	ZL0232	Z	32	1	2	.	.	.	.	.	.	2	2	2	2	2	2	2	2	2	2	2	2	2				2	2	2	2	2	2	2	2	2	2	2	2	2	2	.	5	3
1	9	30	2015	9/30/2015	ZL0233	Z	60	1	2	.	.	.	.	.	.	2	2	2	2	2	2	2	2	2	2	2	2	2				2	2	2	2	2	2	2	2	2	2	2	2	2	2	.	5	16
1	9	30	2015	9/30/2015	ZL0234	Z	16	1	2	.	.	.	.	.	.	2	2	2	2	2	2	2	2	2	2	2	2	2				2	2	2	2	2	2	2	2	2	2	2	2	2	2	.	5	22
1	9	30	2015	9/30/2015	ZL0235	Z	30	1	2	.	.	.	.	.	.	2	2	2	2	2	2	2	2	2	2	2	2	2				2	2	2	2	2	2	2	2	2	2	2	2	2	2	.	5	7
1	9	30	2015	9/30/2015	ZL0236	Z	25	1	2	.	.	.	.	.	.	2	2	2	2	2	2	2	2	2	2	2	2	2				2	2	2	2	2	2	2	2	2	2	2	2	2	2	.	5	.
1	10	2	2015	10/2/2015	ZL0237	Z	35	1	2	.	.	.	.	.	.	2	2	2	2	2	2	2	2	2	2	2	2	2				2	2	2	2	2	2	2	2	2	2	2	2	2	2	.	4	14
1	10	9	2015	10/9/2015	ZL0238	Z	68	1	2	.	.	.	.	.	.	2	2	2	2	2	2	2	2	2	2	2	2	2				2	2	2	2	2	2	2	2	2	2	2	2	2	2	.	4	.
1	10	9	2015	10/9/2015	ZL0239	Z	46	1	2	.	.	.	.	.	.	2	2	2	2	2	2	2	2	2	2	2	2	2				2	2	2	2	2	2	2	2	2	2	2	2	2	2	.	4	16
1	10	16	2015	10/16/2015	ZL0240	Z	16	1	2	.	.	.	.	.	.	2	2	2	2	2	1	1	2	2	2	2	2	2				2	2	2	2	2	2	2	2	2	2	2	2	2	2	.	4	3
1	10	16	2015	10/16/2015	ZL0241	Z	16	1	2	.	.	.	.	.	.	2	2	2	2	2	1	2	2	2	2	2	2	2				2	2	2	2	2	2	2	2	2	2	2	2	2	2	.	4	21
1	10	16	2015	10/16/2015	ZL0242	Z	49	1	2	.	.	.	.	.	.	2	2	2	2	2	2	1	2	2	2	2	2	2				2	2	2	2	2	2	2	2	2	2	2	2	2	2	.	4	3
1	10	23	2015	10/23/2015	ZL0243	Z	17	1	2	.	.	.	.	.	.	2	2	2	2	2	1	2	2	2	2	2	2	2				2	2	2	2	2	2	2	2	2	2	2	2	2	2	.	4	21
1	10	23	2015	10/23/2015	ZL0244	Z	17	1	2	.	.	.	.	.	.	2	2	2	2	2	1	2	2	2	2	2	2	2				2	2	2	2	2	2	2	2	2	2	2	2	2	2	.	4	21
1	10	23	2015	10/23/2015	ZL0245	Z	34	1	2	.	.	.	.	.	.	1	2	2	2	2	1	2	2	2	2	2	2	2				2	2	2	2	2	2	2	2	2	2	2	2	2	2	.	4	1
1	10	23	2015	10/23/2015	ZL0246	Z	70	1	2	.	.	.	.	.	.	.	.	.	.	.	.	.	.	.	.	.	.	.				.	.	.	.	.	.	.	.	.	.	.	.	.	.	.	4	1
1	10	23	2015	10/23/2015	ZL0247	Z	28	1	2	.	.	.	.	.	.	.	.	.	.	.	.	.	.	.	.	.	.	.				.	.	.	.	.	.	.	.	.	.	.	.	.	.	.	4	.
1	10	23	2015	10/23/2015	ZL0248	Z	17	1	2	.	.	.	.	.	.	2	1	2	2	2	1	2	2	2	2	2	2	2				2	2	2	2	2	2	2	2	2	2	2	2	2	2	.	4	3
1	11	4	2015	11/4/2015	ZL0249	Z	30	1	2	.	.	.	.	.	.	2	2	2	2	2	1	2	2	2	1	2	2	1	iodine			2	2	2	2	2	2	2	2	2	2	2	2	2	2	.	4	14
1	11	4	2015	11/4/2015	ZL0250	Z	25	1	2	.	.	.	.	.	.	2	2	2	2	2	1	2	2	2	2	2	2	2				2	2	2	2	2	2	2	2	2	2	2	2	2	2	.	4	21
1	11	11	2015	11/11/2015	ZL0251	Z	19	1	2	.	.	.	.	.	.	2	2	2	2	2	2	2	2	1	2	2	2	2				2	2	2	2	2	2	2	2	2	2	2	2	2	2	.	4	14
1	11	18	2015	11/18/2015	ZL0252	Z	85	.	2	.	.	.	.	.	.	2	2	2	2	2	1	1	2	2	2	2	2	2				2	2	2	2	2	2	2	2	2	2	2	2	2	2	.	4	3
1	11	18	2015	11/18/2015	ZL0253	Z	38	.	2	.	.	.	.	.	.	2	2	2	2	2	2	1	2	2	2	2	2	2				2	2	2	2	2	2	2	2	2	2	2	2	2	2	.	4	13
1	11	18	2015	11/18/2015	ZL0254	Z	61	.	2	.	.	.	.	.	.	2	1	2	2	2	1	2	2	2	2	2	2	2				2	2	2	2	2	2	2	2	2	2	2	2	2	2	.	4	3
1	11	18	2015	11/18/2015	ZL0255	Z	58	.	2	.	.	.	.	.	.	2	1	2	2	2	1	2	2	2	2	2	2	2				2	2	2	2	2	2	2	2	2	2	2	2	2	2	.	4	3
1	11	25	2015	11/25/2015	ZL0256	Z	50	1	2	.	.	.	.	.	.	2	2	2	2	2	1	2	2	2	2	1	2	2				2	2	2	2	2	2	2	2	2	2	2	2	2	2	.	4	3
2	11	3	2014	11/3/2014	ZM0001	Z	50	2	2	.	.	.	.	.	.	.	.	.	.	.	.	.	.	.	.	.	.	.				.	.	.	.	.	.	.	.	.	.	.	.	.	.	.	4	3
2	11	3	2014	11/3/2014	ZM0002	Z	34	2	2	.	.	.	.	.	.	.	.	.	.	.	.	.	.	.	.	.	.	.				.	.	.	.	.	.	.	.	.	.	.	.	.	.	.	4	1
2	11	3	2014	11/3/2014	ZM0003	Z	27	2	2	.	.	.	.	.	.	.	.	.	.	.	.	.	.	.	.	.	.	.				.	.	.	.	.	.	.	.	.	.	.	.	.	.	.	4	3
2	11	3	2014	11/3/2014	ZM0004	Z	28	2	2	.	.	.	.	.	.	.	.	.	.	.	.	.	.	.	.	.	.	.				.	.	.	.	.	.	.	.	.	.	.	.	.	.	.	4	3	8
2	11	3	2014	11/3/2014	ZM0005	Z	82	2	2	.	.	.	.	.	.	.	.	.	.	.	.	.	.	.	.	.	.	.				.	.	.	.	.	.	.	.	.	.	.	.	.	.	.	4	9
2	11	10	2014	11/10/2014	ZM0006	Z	85	2	2	.	.	.	.	.	.	.	.	.	.	.	.	.	.	.	.	.	.	.				.	.	.	.	.	.	.	.	.	.	.	.	.	.	.	4	1
2	11	10	2014	11/10/2014	ZM0007	Z	19	2	2	.	.	.	.	.	.	.	.	.	.	.	.	.	.	.	.	.	.	.				.	.	.	.	.	.	.	.	.	.	.	.	.	.	.	4	21
2	11	10	2014	11/10/2014	ZM0008	Z	48	2	2	.	.	.	.	.	.	.	.	.	.	.	.	.	.	.	.	.	.	.				.	.	.	.	.	.	.	.	.	.	.	.	.	.	.	4	2	3
2	11	10	2014	11/10/2014	ZM0009	Z	45	2	2	.	.	.	.	.	.	.	.	.	.	.	.	.	.	.	.	.	.	.				.	.	.	.	.	.	.	.	.	.	.	.	.	.	.	4	18
2	11	17	2014	11/17/2014	ZM0010	Z	55	2	2	.	.	.	.	.	.	.	.	.	.	.	.	.	.	.	.	.	.	.				.	.	.	.	.	.	.	.	.	.	.	.	.	.	.	4	14
2	11	17	2014	11/17/2014	ZM0011	Z	48	2	2	.	.	.	.	.	.	.	.	.	.	.	.	.	.	.	.	.	.	.				.	.	.	.	.	.	.	.	.	.	.	.	.	.	.	4	18
2	11	17	2014	11/17/2014	ZM0012	Z	66	2	2	.	.	.	.	.	.	.	.	.	.	.	.	.	.	.	.	.	.	.				.	.	.	.	.	.	.	.	.	.	.	.	.	.	.	4	1
2	11	17	2014	11/17/2014	ZM0013	Z	22	2	2	.	.	.	.	.	.	.	.	.	.	.	.	.	.	.	.	.	.	.				.	.	.	.	.	.	.	.	.	.	.	.	.	.	.	4	18
2	11	17	2014	11/17/2014	ZM0014	Z	16	2	2	.	.	.	.	.	.	2	2	2	2	2	2	2	2	2	2	2	2	2				2	2	2	2	2	2	2	2	2	2	2	2	2	2	.	4	1
2	11	17	2014	11/17/2014	ZM0015	Z	26	2	2	.	.	.	.	.	.	2	2	2	2	2	2	2	2	2	2	2	2	2				2	2	2	2	2	2	2	2	2	2	2	2	2	2	.	4	2	3
2	11	24	2014	11/24/2014	ZM0016	Z	15	2	2	.	.	.	.	.	.	.	.	.	.	.	.	.	.	.	.	.	.	.				.	.	.	.	.	.	.	.	.	.	.	.	.	.	.	4	1
2	11	24	2014	11/24/2014	ZM0017	Z	58	2	2	.	.	.	.	.	.	.	.	.	.	.	.	.	.	.	.	.	.	.				.	.	.	.	.	.	.	.	.	.	.	.	.	.	.	4	1
2	11	24	2014	11/24/2014	ZM0018	Z	48	2	2	.	.	.	.	.	.	.	.	.	.	.	.	.	.	.	.	.	.	.				.	.	.	.	.	.	.	.	.	.	.	.	.	.	.	4	4
2	12	3	2014	12/3/2014	ZM0019	Z	62	2	2	.	.	.	.	.	.	.	.	.	.	.	.	.	.	.	.	.	.	.				.	.	.	.	.	.	.	.	.	.	.	.	.	.	.	5	4
2	12	3	2014	12/3/2014	ZM0020	Z	50	2	2	.	.	.	.	.	.	.	.	.	.	.	.	.	.	.	.	.	.	.				.	.	.	.	.	.	.	.	.	.	.	.	.	.	.	5	3
2	12	3	2014	12/3/2014	ZM0021	Z	19	2	2	.	.	.	.	.	.	.	.	.	.	.	.	.	.	.	.	.	.	.				.	.	.	.	.	.	.	.	.	.	.	.	.	.	.	5	1
2	12	10	2014	12/10/2014	ZM0022	Z	54	2	2	.	.	.	.	.	.	.	.	.	.	.	.	.	.	.	.	.	.	.				.	.	.	.	.	.	.	.	.	.	.	.	.	.	.	5	4
2	12	10	2014	12/10/2014	ZM0023	Z	15	2	2	.	.	.	.	.	.	.	.	.	.	.	.	.	.	.	.	.	.	.				.	.	.	.	.	.	.	.	.	.	.	.	.	.	.	5	1
2	12	10	2014	12/10/2014	ZM0024	Z	60	2	2	.	.	.	.	.	.	.	.	.	.	.	.	.	.	.	.	.	.	.				.	.	.	.	.	.	.	.	.	.	.	.	.	.	.	5	17
2	12	17	2014	12/17/2014	ZM0025	Z	20	2	2	.	.	.	.	.	.	.	.	.	.	.	.	.	.	.	.	.	.	.				.	.	.	.	.	.	.	.	.	.	.	.	.	.	.	5	1
2	12	17	2014	12/17/2014	ZM0026	Z	60	2	2	.	.	.	.	.	.	.	.	.	.	.	.	.	.	.	.	.	.	.				.	.	.	.	.	.	.	.	.	.	.	.	.	.	.	5	3
2	12	24	2014	12/24/2014	ZM0027	Z	24	2	2	.	.	.	.	.	.	.	.	.	.	.	.	.	.	.	.	.	.	.				.	.	.	.	.	.	.	.	.	.	.	.	.	.	.	5	14
2	12	24	2014	12/24/2014	ZM0028	Z	67	2	2	.	.	.	.	.	.	.	.	.	.	.	.	.	.	.	.	.	.	.				.	.	.	.	.	.	.	.	.	.	.	.	.	.	.	5	21
2	12	31	2014	12/31/2014	ZM0029	Z	22	2	2	.	.	.	.	.	.	.	.	.	.	.	.	.	.	.	.	.	.	.				.	.	.	.	.	.	.	.	.	.	.	.	.	.	.	5	1
2	12	31	2014	12/31/2014	ZM0030	Z	48	2	2	.	.	.	.	.	.	.	.	.	.	.	.	.	.	.	.	.	.	.				.	.	.	.	.	.	.	.	.	.	.	.	.	.	.	5	1
2	12	31	2014	12/31/2014	ZM0031	Z	50	2	2	.	.	.	.	.	.	.	.	.	.	.	.	.	.	.	.	.	.	.				.	.	.	.	.	.	.	.	.	.	.	.	.	.	.	5	22
2	12	31	2014	12/31/2014	ZM0032	Z	30	2	2	.	.	.	.	.	.	.	.	.	.	.	.	.	.	.	.	.	.	.				.	.	.	.	.	.	.	.	.	.	.	.	.	.	.	5	14
2	12	31	2014	12/31/2014	ZM0033	Z	35	2	2	.	.	.	.	.	.	.	.	.	.	.	.	.	.	.	.	.	.	.				.	.	.	.	.	.	.	.	.	.	.	.	.	.	.	5	14
2	12	31	2014	12/31/2014	ZM0034	Z	61	2	2	.	.	.	.	.	.	.	.	.	.	.	.	.	.	.	.	.	.	.				.	.	.	.	.	.	.	.	.	.	.	.	.	.	.	5	21
2	12	31	2014	12/31/2014	ZM0035	Z	32	2	2	.	.	.	.	.	.	.	.	.	.	.	.	.	.	.	.	.	.	.				.	.	.	.	.	.	.	.	.	.	.	.	.	.	.	5	1
2	12	31	2014	12/31/2014	ZM0036	Z	25	2	2	.	.	.	.	.	.	.	.	.	.	.	.	.	.	.	.	.	.	.				.	.	.	.	.	.	.	.	.	.	.	.	.	.	.	5	3
2	12	31	2014	12/31/2014	ZM0037	Z	15	2	2	.	.	.	.	.	.	.	.	.	.	.	.	.	.	.	.	.	.	.				.	.	.	.	.	.	.	.	.	.	.	.	.	.	.	5	1
2	1	2	2015	1/2/2015	ZM0038	Z	24	2	2	.	.	.	.	.	.	.	.	.	.	.	.	.	.	.	.	.	.	.				.	.	.	.	.	.	.	.	.	.	.	.	.	.	.	5	3
2	1	2	2015	1/2/2015	ZM0039	Z	15	2	2	.	.	.	.	.	.	.	.	.	.	.	.	.	.	.	.	.	.	.				.	.	.	.	.	.	.	.	.	.	.	.	.	.	.	5	1
2	1	2	2015	1/2/2015	ZM0040	Z	20	2	2	.	.	.	.	.	.	.	.	.	.	.	.	.	.	.	.	.	.	.				.	.	.	.	.	.	.	.	.	.	.	.	.	.	.	5	1
2	1	2	2015	1/2/2015	ZM0041	Z	33	2	2	.	.	.	.	.	.	.	.	.	.	.	.	.	.	.	.	.	.	.				.	.	.	.	.	.	.	.	.	.	.	.	.	.	.	5	14
2	1	2	2015	1/2/2015	ZM0042	Z	50	2	2	.	.	.	.	.	.	.	.	.	.	.	.	.	.	.	.	.	.	.				.	.	.	.	.	.	.	.	.	.	.	.	.	.	.	5	3
2	1	2	2015	1/2/2015	ZM0043	Z	56	2	2	.	.	.	.	.	.	.	.	.	.	.	.	.	.	.	.	.	.	.				.	.	.	.	.	.	.	.	.	.	.	.	.	.	.	5	16
2	1	2	2015	1/2/2015	ZM0044	Z	48	2	2	.	.	.	.	.	.	.	.	.	.	.	.	.	.	.	.	.	.	.				.	.	.	.	.	.	.	.	.	.	.	.	.	.	.	5	3
2	1	9	2015	1/9/2015	ZM0045	Z	15	2	2	.	.	.	.	.	.	.	.	.	.	.	.	.	.	.	.	.	.	.				.	.	.	.	.	.	.	.	.	.	.	.	.	.	.	5	3
2	1	9	2015	1/9/2015	ZM0046	Z	21	2	1	.	.	.	.	.	.	.	.	.	.	.	.	.	.	.	.	.	.	.				.	.	.	.	.	.	.	.	.	.	.	.	.	.	.	5	11
2	1	9	2015	1/9/2015	ZM0047	Z	15	2	2	.	.	.	.	.	.	.	.	.	.	.	.	.	.	.	.	.	.	.				.	.	.	.	.	.	.	.	.	.	.	.	.	.	.	5	3
2	1	9	2015	1/9/2015	ZM0048	Z	60	2	2	.	.	.	.	.	.	.	.	.	.	.	.	.	.	.	.	.	.	.				.	.	.	.	.	.	.	.	.	.	.	.	.	.	.	5	3
2	1	9	2015	1/9/2015	ZM0049	Z	16	2	2	.	.	.	.	.	.	.	.	.	.	.	.	.	.	.	.	.	.	.				.	.	.	.	.	.	.	.	.	.	.	.	.	.	.	5	21
2	1	9	2015	1/9/2015	ZM0050	Z	30	2	2	.	.	.	.	.	.	.	.	.	.	.	.	.	.	.	.	.	.	.				.	.	.	.	.	.	.	.	.	.	.	.	.	.	.	5	2	3
2	1	9	2015	1/9/2015	ZM0051	Z	70	2	2	.	.	.	.	.	.	.	.	.	.	.	.	.	.	.	.	.	.	.				.	.	.	.	.	.	.	.	.	.	.	.	.	.	.	5	10	9
2	1	9	2015	1/9/2015	ZM0052	Z	29	2	2	.	.	.	.	.	.	.	.	.	.	.	.	.	.	.	.	.	.	.				.	.	.	.	.	.	.	.	.	.	.	.	.	.	.	5	3
2	1	9	2015	1/9/2015	ZM0053	Z	31	2	2	.	.	.	.	.	.	.	.	.	.	.	.	.	.	.	.	.	.	.				.	.	.	.	.	.	.	.	.	.	.	.	.	.	.	5	14
2	1	9	2015	1/9/2015	ZM0054	Z	23	2	2	.	.	.	.	.	.	.	.	.	.	.	.	.	.	.	.	.	.	.				.	.	.	.	.	.	.	.	.	.	.	.	.	.	.	5	3	18
2	1	9	2015	1/9/2015	ZM0055	Z	30	2	2	.	.	.	.	.	.	.	.	.	.	.	.	.	.	.	.	.	.	.				.	.	.	.	.	.	.	.	.	.	.	.	.	.	.	5	21
2	1	9	2015	1/9/2015	ZM0056	Z	52	2	2	.	.	.	.	.	.	.	.	.	.	.	.	.	.	.	.	.	.	.				.	.	.	.	.	.	.	.	.	.	.	.	.	.	.	5	3
2	1	9	2015	1/9/2015	ZM0057	Z	35	2	2	.	.	.	.	.	.	.	.	.	.	.	.	.	.	.	.	.	.	.				.	.	.	.	.	.	.	.	.	.	.	.	.	.	.	5	21
2	1	16	2015	1/16/2015	ZM0058	Z	32	2	2	.	.	.	.	.	.	.	.	.	.	.	.	.	.	.	.	.	.	.				.	.	.	.	.	.	.	.	.	.	.	.	.	.	.	5	14
2	1	16	2015	1/16/2015	ZM0059	Z	36	2	2	.	.	.	.	.	.	.	.	.	.	.	.	.	.	.	.	.	.	.				.	.	.	.	.	.	.	.	.	.	.	.	.	.	.	5	3
2	1	16	2015	1/16/2015	ZM0060	Z	20	2	2	.	.	.	.	.	.	.	.	.	.	.	.	.	.	.	.	.	.	.				.	.	.	.	.	.	.	.	.	.	.	.	.	.	.	5	21
2	1	16	2015	1/16/2015	ZM0061	Z	53	2	2	.	.	.	.	.	.	.	.	.	.	.	.	.	.	.	.	.	.	.				.	.	.	.	.	.	.	.	.	.	.	.	.	.	.	5	3
2	1	16	2015	1/16/2015	ZM0062	Z	20	2	2	.	.	.	.	.	.	.	.	.	.	.	.	.	.	.	.	.	.	.				.	.	.	.	.	.	.	.	.	.	.	.	.	.	.	5	1
2	1	16	2015	1/16/2015	ZM0063	Z	18	2	2	.	.	.	.	.	.	.	.	.	.	.	.	.	.	.	.	.	.	.				.	.	.	.	.	.	.	.	.	.	.	.	.	.	.	5	3
2	1	16	2015	1/16/2015	ZM0064	Z	18	2	2	.	.	.	.	.	.	.	.	.	.	.	.	.	.	.	.	.	.	.				.	.	.	.	.	.	.	.	.	.	.	.	.	.	.	5	21
2	1	16	2015	1/16/2015	ZM0065	Z	60	2	2	.	.	.	.	.	.	.	.	.	.	.	.	.	.	.	.	.	.	.				.	.	.	.	.	.	.	.	.	.	.	.	.	.	.	5	14
2	1	16	2015	1/16/2015	ZM0066	Z	24	2	2	.	.	.	.	.	.	.	.	.	.	.	.	.	.	.	.	.	.	.				.	.	.	.	.	.	.	.	.	.	.	.	.	.	.	5	1
2	1	16	2015	1/16/2015	ZM0067	Z	15	2	2	.	.	.	.	.	.	.	.	.	.	.	.	.	.	.	.	.	.	.				.	.	.	.	.	.	.	.	.	.	.	.	.	.	.	5	1
2	1	16	2015	1/16/2015	ZM0068	Z	26	2	2	.	.	.	.	.	.	.	.	.	.	.	.	.	.	.	.	.	.	.				.	.	.	.	.	.	.	.	.	.	.	.	.	.	.	5	1
2	1	23	2015	1/23/2015	ZM0069	Z	16	2	2	.	.	.	.	.	.	.	.	.	.	.	.	.	.	.	.	.	.	.				.	.	.	.	.	.	.	.	.	.	.	.	.	.	.	5	1
2	1	23	2015	1/23/2015	ZM0070	Z	46	2	2	.	.	.	.	.	.	.	.	.	.	.	.	.	.	.	.	.	.	.				.	.	.	.	.	.	.	.	.	.	.	.	.	.	.	5	16
2	1	23	2015	1/23/2015	ZM0071	Z	40	2	2	.	.	.	.	.	.	.	.	.	.	.	.	.	.	.	.	.	.	.				.	.	.	.	.	.	.	.	.	.	.	.	.	.	.	5	4
2	1	23	2015	1/23/2015	ZM0072	Z	15	2	2	.	.	.	.	.	.	.	.	.	.	.	.	.	.	.	.	.	.	.				.	.	.	.	.	.	.	.	.	.	.	.	.	.	.	5	1
2	1	23	2015	1/23/2015	ZM0073	Z	17	2	2	.	.	.	.	.	.	.	.	.	.	.	.	.	.	.	.	.	.	.				.	.	.	.	.	.	.	.	.	.	.	.	.	.	.	5	3
2	1	23	2015	1/23/2015	ZM0074	Z	16	2	2	.	.	.	.	.	.	.	.	.	.	.	.	.	.	.	.	.	.	.				.	.	.	.	.	.	.	.	.	.	.	.	.	.	.	5	3
2	1	23	2015	1/23/2015	ZM0075	Z	50	2	2	.	.	.	.	.	.	.	.	.	.	.	.	.	.	.	.	.	.	.				.	.	.	.	.	.	.	.	.	.	.	.	.	.	.	5	14
2	1	30	2015	1/30/2015	ZM0076	Z	17	2	2	.	.	.	.	.	.	.	.	.	.	.	.	.	.	.	.	.	.	.				.	.	.	.	.	.	.	.	.	.	.	.	.	.	.	5	8
2	1	30	2015	1/30/2015	ZM0077	Z	50	2	2	.	.	.	.	.	.	.	.	.	.	.	.	.	.	.	.	.	.	.				.	.	.	.	.	.	.	.	.	.	.	.	.	.	.	5	3
2	1	30	2015	1/30/2015	ZM0078	Z	19	2	2	.	.	.	.	.	.	.	.	.	.	.	.	.	.	.	.	.	.	.				.	.	.	.	.	.	.	.	.	.	.	.	.	.	.	5	16
2	1	30	2015	1/30/2015	ZM0079	Z	17	2	2	.	.	.	.	.	.	.	.	.	.	.	.	.	.	.	.	.	.	.				.	.	.	.	.	.	.	.	.	.	.	.	.	.	.	5	3
2	1	30	2015	1/30/2015	ZM0080	Z	20	2	2	.	.	.	.	.	.	.	.	.	.	.	.	.	.	.	.	.	.	.				.	.	.	.	.	.	.	.	.	.	.	.	.	.	.	5	18
2	1	30	2015	1/30/2015	ZM0081	Z	48	2	2	.	.	.	.	.	.	.	.	.	.	.	.	.	.	.	.	.	.	.				.	.	.	.	.	.	.	.	.	.	.	.	.	.	.	5	3
2	1	30	2015	1/30/2015	ZM0082	Z	41	2	2	.	.	.	.	.	.	.	.	.	.	.	.	.	.	.	.	.	.	.				.	.	.	.	.	.	.	.	.	.	.	.	.	.	.	5	2	3
2	1	30	2015	1/30/2015	ZM0083	Z	19	2	2	.	.	.	.	.	.	.	.	.	.	.	.	.	.	.	.	.	.	.				.	.	.	.	.	.	.	.	.	.	.	.	.	.	.	5	3
2	2	4	2015	2/4/2015	ZM0084	Z	43	2	2	.	.	.	.	.	.	.	.	.	.	.	.	.	.	.	.	.	.	.				.	.	.	.	.	.	.	.	.	.	.	.	.	.	.	4	4	3
2	2	4	2015	2/4/2015	ZM0085	Z	35	2	2	.	.	.	.	.	.	.	.	.	.	.	.	.	.	.	.	.	.	.				.	.	.	.	.	.	.	.	.	.	.	.	.	.	.	4	3
2	2	4	2015	2/4/2015	ZM0086	Z	58	2	2	.	.	.	.	.	.	.	.	.	.	.	.	.	.	.	.	.	.	.				.	.	.	.	.	.	.	.	.	.	.	.	.	.	.	4	14
2	2	4	2015	2/4/2015	ZM0087	Z	31	2	2	.	.	.	.	.	.	.	.	.	.	.	.	.	.	.	.	.	.	.				.	.	.	.	.	.	.	.	.	.	.	.	.	.	.	4	4
2	2	4	2015	2/4/2015	ZM0088	Z	17	2	2	.	.	.	.	.	.	.	.	.	.	.	.	.	.	.	.	.	.	.				.	.	.	.	.	.	.	.	.	.	.	.	.	.	.	4	21
2	2	4	2015	2/4/2015	ZM0089	Z	21	2	2	.	.	.	.	.	.	.	.	.	.	.	.	.	.	.	.	.	.	.				.	.	.	.	.	.	.	.	.	.	.	.	.	.	.	4	14
2	2	11	2015	2/11/2015	ZM0090	Z	39	2	2	.	.	.	.	.	.	.	.	.	.	.	.	.	.	.	.	.	.	.				.	.	.	.	.	.	.	.	.	.	.	.	.	.	.	4	22
2	2	11	2015	2/11/2015	ZM0091	Z	61	2	2	.	.	.	.	.	.	.	.	.	.	.	.	.	.	.	.	.	.	.				.	.	.	.	.	.	.	.	.	.	.	.	.	.	.	4	16
2	2	11	2015	2/11/2015	ZM0092	Z	18	2	2	.	.	.	.	.	.	.	.	.	.	.	.	.	.	.	.	.	.	.				.	.	.	.	.	.	.	.	.	.	.	.	.	.	.	4	1
2	2	11	2015	2/11/2015	ZM0093	Z	25	2	2	.	.	.	.	.	.	.	.	.	.	.	.	.	.	.	.	.	.	.				.	.	.	.	.	.	.	.	.	.	.	.	.	.	.	4	1
2	2	11	2015	2/11/2015	ZM0094	Z	23	2	2	.	.	.	.	.	.	.	.	.	.	.	.	.	.	.	.	.	.	.				.	.	.	.	.	.	.	.	.	.	.	.	.	.	.	4	21
2	2	11	2015	2/11/2015	ZM0095	Z	15	2	2	.	.	.	.	.	.	.	.	.	.	.	.	.	.	.	.	.	.	.				.	.	.	.	.	.	.	.	.	.	.	.	.	.	.	4	1
2	2	11	2015	2/11/2015	ZM0096	Z	47	2	2	.	.	.	.	.	.	.	.	.	.	.	.	.	.	.	.	.	.	.				.	.	.	.	.	.	.	.	.	.	.	.	.	.	.	4	1
2	2	11	2015	2/11/2015	ZM0097	Z	74	2	2	.	.	.	.	.	.	.	.	.	.	.	.	.	.	.	.	.	.	.				.	.	.	.	.	.	.	.	.	.	.	.	.	.	.	4	3
2	2	11	2015	2/11/2015	ZM0098	Z	67	2	2	.	.	.	.	.	.	.	.	.	.	.	.	.	.	.	.	.	.	.				.	.	.	.	.	.	.	.	.	.	.	.	.	.	.	4	3
2	2	11	2015	2/11/2015	ZM0099	Z	22	2	2	.	.	.	.	.	.	.	.	.	.	.	.	.	.	.	.	.	.	.				.	.	.	.	.	.	.	.	.	.	.	.	.	.	.	4	22
2	2	11	2015	2/11/2015	ZM0100	Z	35	2	2	.	.	.	.	.	.	.	.	.	.	.	.	.	.	.	.	.	.	.				.	.	.	.	.	.	.	.	.	.	.	.	.	.	.	4	14
2	2	18	2015	2/18/2015	ZM0101	Z	28	2	2	.	.	.	.	.	.	.	.	.	.	.	.	.	.	.	.	.	.	.				.	.	.	.	.	.	.	.	.	.	.	.	.	.	.	4	3
2	2	18	2015	2/18/2015	ZM0102	Z	30	2	2	.	.	.	.	.	.	.	.	.	.	.	.	.	.	.	.	.	.	.				.	.	.	.	.	.	.	.	.	.	.	.	.	.	.	4	3
2	2	18	2015	2/18/2015	ZM0103	Z	17	2	2	.	.	.	.	.	.	.	.	.	.	.	.	.	.	.	.	.	.	.				.	.	.	.	.	.	.	.	.	.	.	.	.	.	.	4	1
2	2	18	2015	2/18/2015	ZM0104	Z	16	2	2	.	.	.	.	.	.	.	.	.	.	.	.	.	.	.	.	.	.	.				.	.	.	.	.	.	.	.	.	.	.	.	.	.	.	4	3
2	2	18	2015	2/18/2015	ZM0105	Z	16	2	2	.	.	.	.	.	.	.	.	.	.	.	.	.	.	.	.	.	.	.				.	.	.	.	.	.	.	.	.	.	.	.	.	.	.	4	1
2	2	18	2015	2/18/2015	ZM0106	Z	17	2	2	.	.	.	.	.	.	.	.	.	.	.	.	.	.	.	.	.	.	.				.	.	.	.	.	.	.	.	.	.	.	.	.	.	.	4	1
2	2	18	2015	2/18/2015	ZM0107	Z	49	2	2	.	.	.	.	.	.	.	.	.	.	.	.	.	.	.	.	.	.	.				.	.	.	.	.	.	.	.	.	.	.	.	.	.	.	4	1
2	2	18	2015	2/18/2015	ZM0108	Z	15	2	2	.	.	.	.	.	.	.	.	.	.	.	.	.	.	.	.	.	.	.				.	.	.	.	.	.	.	.	.	.	.	.	.	.	.	4	3
2	2	18	2015	2/18/2015	ZM0109	Z	36	2	2	.	.	.	.	.	.	.	.	.	.	.	.	.	.	.	.	.	.	.				.	.	.	.	.	.	.	.	.	.	.	.	.	.	.	4	1
2	2	18	2015	2/18/2015	ZM0110	Z	49	2	2	.	.	.	.	.	.	.	.	.	.	.	.	.	.	.	.	.	.	.				.	.	.	.	.	.	.	.	.	.	.	.	.	.	.	4	3
2	2	18	2015	2/18/2015	ZM0111	Z	16	2	2	.	.	.	.	.	.	.	.	.	.	.	.	.	.	.	.	.	.	.				.	.	.	.	.	.	.	.	.	.	.	.	.	.	.	4	21
2	2	18	2015	2/18/2015	ZM0112	Z	20	2	2	.	.	.	.	.	.	.	.	.	.	.	.	.	.	.	.	.	.	.				.	.	.	.	.	.	.	.	.	.	.	.	.	.	.	4	17
2	2	18	2015	2/18/2015	ZM0113	Z	16	2	2	.	.	.	.	.	.	.	.	.	.	.	.	.	.	.	.	.	.	.				.	.	.	.	.	.	.	.	.	.	.	.	.	.	.	4	3
2	2	18	2015	2/18/2015	ZM0114	Z	15	2	2	.	.	.	.	.	.	.	.	.	.	.	.	.	.	.	.	.	.	.				.	.	.	.	.	.	.	.	.	.	.	.	.	.	.	4	1
2	2	18	2015	2/18/2015	ZM0115	Z	17	2	2	.	.	.	.	.	.	.	.	.	.	.	.	.	.	.	.	.	.	.				.	.	.	.	.	.	.	.	.	.	.	.	.	.	.	4	21
2	2	18	2015	2/18/2015	ZM0116	Z	50	2	2	.	.	.	.	.	.	.	.	.	.	.	.	.	.	.	.	.	.	.				.	.	.	.	.	.	.	.	.	.	.	.	.	.	.	4	14
2	2	25	2015	2/25/2015	ZM0117	Z	15	2	2	.	.	.	.	.	.	.	.	.	.	.	.	.	.	.	.	.	.	.				.	.	.	.	.	.	.	.	.	.	.	.	.	.	.	4	3
2	3	2	2015	3/2/2015	ZM0118	Z	38	2	2	.	.	.	.	.	.	.	.	.	.	.	.	.	.	.	.	.	.	.				.	.	.	.	.	.	.	.	.	.	.	.	.	.	.	5	1
2	3	2	2015	3/2/2015	ZM0119	Z	21	2	2	.	.	.	.	.	.	.	.	.	.	.	.	.	.	.	.	.	.	.				.	.	.	.	.	.	.	.	.	.	.	.	.	.	.	5	3
2	3	2	2015	3/2/2015	ZM0120	Z	38	2	2	.	.	.	.	.	.	.	.	.	.	.	.	.	.	.	.	.	.	.				.	.	.	.	.	.	.	.	.	.	.	.	.	.	.	5	16
2	3	2	2015	3/2/2015	ZM0121	Z	15	2	2	.	.	.	.	.	.	.	.	.	.	.	.	.	.	.	.	.	.	.				.	.	.	.	.	.	.	.	.	.	.	.	.	.	.	5	22
2	3	2	2015	3/2/2015	ZM0122	Z	23	2	2	.	.	.	.	.	.	.	.	.	.	.	.	.	.	.	.	.	.	.				.	.	.	.	.	.	.	.	.	.	.	.	.	.	.	5	7
2	3	2	2015	3/2/2015	ZM0123	Z	15	2	2	.	.	.	.	.	.	.	.	.	.	.	.	.	.	.	.	.	.	.				.	.	.	.	.	.	.	.	.	.	.	.	.	.	.	5	1
2	3	2	2015	3/2/2015	ZM0124	Z	16	2	2	.	.	.	.	.	.	.	.	.	.	.	.	.	.	.	.	.	.	.				.	.	.	.	.	.	.	.	.	.	.	.	.	.	.	5	21
2	3	2	2015	3/2/2015	ZM0125	Z	15	2	2	.	.	.	.	.	.	.	.	.	.	.	.	.	.	.	.	.	.	.				.	.	.	.	.	.	.	.	.	.	.	.	.	.	.	5	2	7
2	3	2	2015	3/2/2015	ZM0126	Z	68	2	2	.	.	.	.	.	.	2	2	2	2	2	1	2	2	2	2	1	2	2				2	2	2	2	2	2	2	1	2	2	2	2	2	2	.	5	3
2	3	2	2015	3/2/2015	ZM0127	Z	15	2	2	.	.	.	.	.	.	2	1	2	2	2	1	2	2	2	2	2	1	2				2	2	2	2	2	2	2	2	2	2	2	2	2	2	.	5	16
2	3	9	2015	3/9/2015	ZM0128	Z	15	2	2	.	.	.	.	.	.	2	2	2	2	2	1	2	2	2	2	2	2	2				2	2	2	1	2	1	2	2	2	2	2	2	2	2	.	5	22
2	3	9	2015	3/9/2015	ZM0129	Z	33	2	2	.	.	.	.	.	.	2	2	2	2	2	1	2	2	2	2	2	1	2				2	2	2	2	2	2	2	2	2	2	2	2	2	2	.	5	3
2	3	9	2015	3/9/2015	ZM0130	Z	70	2	2	.	.	.	.	.	.	2	2	2	2	2	1	2	1	2	2	2	2	2				2	2	2	2	1	2	2	2	2	2	2	2	2	2	.	5	17	16
2	3	9	2015	3/9/2015	ZM0131	Z	22	2	2	.	.	.	.	.	.	2	2	2	2	2	1	2	2	2	2	1	2	2				2	2	2	2	2	2	2	2	2	2	2	2	2	2	.	5	3
2	3	9	2015	3/9/2015	ZM0132	Z	16	2	2	.	.	.	.	.	.	2	1	2	2	2	1	2	2	2	2	2	2	2				2	2	2	2	2	2	2	2	2	2	2	2	2	2	.	5	3
2	3	16	2015	3/16/2015	ZM0133	Z	40	2	2	.	.	.	.	.	.	2	2	2	2	2	1	2	2	2	2	1	2	2				2	2	2	2	2	2	2	2	2	2	2	2	2	2	.	5	3
2	3	16	2015	3/16/2015	ZM0134	Z	35	2	2	.	.	.	.	.	.	1	2	2	2	2	1	2	2	2	2	1	2	2				2	2	2	2	2	2	2	2	2	2	2	2	2	2	.	5	1
2	3	16	2015	3/16/2015	ZM0135	Z	25	2	2	.	.	.	.	.	.	1	1	2	2	2	1	2	2	2	2	2	2	2				2	2	2	2	2	2	2	2	2	2	2	2	2	2	.	5	1
2	3	16	2015	3/16/2015	ZM0136	Z	16	2	2	.	.	.	.	.	.	2	2	2	2	2	1	2	2	2	2	1	2	2				2	2	2	2	2	2	2	2	2	2	2	2	2	2	.	5	3
2	3	16	2015	3/16/2015	ZM0137	Z	29	2	2	.	.	.	.	.	.	2	2	2	2	2	1	2	2	2	2	1	2	2				2	2	2	2	2	2	2	1	2	2	2	2	2	2	.	5	3
2	3	16	2015	3/16/2015	ZM0138	Z	21	2	2	.	.	.	.	.	.	2	2	2	2	2	1	2	2	2	2	1	2	2				2	2	2	2	2	2	2	1	2	2	2	2	2	2	.	5	3
2	3	16	2015	3/16/2015	ZM0139	Z	86	2	2	.	.	.	.	.	.	2	2	2	2	2	2	2	2	2	2	1	1	2				2	2	2	2	2	2	2	1	2	2	2	2	2	2	.	5	3
2	3	16	2015	3/16/2015	ZM0140	Z	37	2	2	.	.	.	.	.	.	2	2	2	2	2	1	2	2	2	2	1	1	2				2	2	2	2	2	2	2	2	2	2	2	2	2	2	.	5	3
2	3	16	2015	3/16/2015	ZM0141	Z	61	2	2	.	.	.	.	.	.	2	2	2	2	2	2	2	2	2	2	1	1	2				2	2	2	2	2	2	2	2	2	2	2	2	2	2	.	5	3
2	3	23	2015	3/23/2015	ZM0142	Z	53	2	2	.	.	.	.	.	.	2	2	2	2	2	1	2	2	2	2	1	2	2				2	2	2	2	2	2	2	2	2	2	2	2	2	2	.	5	.
2	3	23	2015	3/23/2015	ZM0143	Z	16	2	2	.	.	.	.	.	.	2	2	2	2	2	1	2	2	2	2	1	2	2				2	2	2	2	2	1	2	2	2	2	2	2	2	2	.	5	14
2	3	23	2015	3/23/2015	ZM0144	Z	21	2	2	.	.	.	.	.	.	1	1	2	2	2	1	2	2	2	2	2	2	2				2	2	2	2	2	2	2	1	2	2	2	2	2	2	.	5	1
2	3	23	2015	3/23/2015	ZM0145	Z	16	2	2	.	.	.	.	.	.	1	2	2	2	2	1	2	2	2	2	2	2	2				2	2	2	2	2	2	2	2	2	2	2	2	2	2	.	5	1
2	3	23	2015	3/23/2015	ZM0146	Z	50	2	2	.	.	.	.	.	.	2	2	2	2	2	2	2	2	2	2	2	1	2				2	2	2	2	1	2	2	2	2	2	2	2	2	2	.	5	17
2	3	23	2015	3/23/2015	ZM0147	Z	42	2	2	.	.	.	.	.	.	2	2	2	2	2	1	2	2	2	2	1	2	2				2	2	2	2	2	2	2	2	2	2	2	2	2	2	.	5	3
2	3	23	2015	3/23/2015	ZM0148	Z	50	2	2	.	.	.	.	.	.	2	2	2	2	2	1	2	1	2	2	2	2	2				2	2	2	2	2	2	2	2	2	2	2	2	2	2	.	5	16
2	3	23	2015	3/23/2015	ZM0149	Z	22	2	2	.	.	.	.	.	.	1	2	2	2	2	1	2	2	2	2	2	2	2				2	2	2	2	2	2	2	2	2	2	2	2	2	2	.	5	1
2	3	23	2015	3/23/2015	ZM0150	Z	70	2	2	.	.	.	.	.	.	2	2	2	2	2	2	2	2	2	2	2	2	1	propranolol			2	2	2	2	2	2	2	2	2	2	1	2	2	2	.	5	9
2	3	30	2015	3/30/2015	ZM0151	Z	61	2	2	.	.	.	.	.	.	2	2	2	2	2	1	2	2	2	2	1	2	2				2	2	2	2	2	2	2	2	2	2	2	2	2	2	.	5	3
2	3	30	2015	3/30/2015	ZM0152	Z	26	2	2	.	.	.	.	.	.	1	2	2	2	2	1	2	2	2	2	2	2	2				2	2	2	2	2	2	2	2	2	2	2	2	2	2	.	5	1
2	3	30	2015	3/30/2015	ZM0153	Z	18	2	2	.	.	.	.	.	.	1	2	2	2	2	1	2	2	2	2	2	2	2				2	2	2	2	2	2	2	2	2	2	2	2	2	2	.	5	1
2	3	30	2015	3/30/2015	ZM0154	Z	37	2	2	.	.	.	.	.	.	2	2	2	2	2	1	2	2	2	2	1	2	2				2	2	2	2	2	2	2	2	2	2	2	2	2	2	.	5	3
2	4	7	2015	4/7/2015	ZM0155	Z	27	2	2	.	.	.	.	.	.	.	.	.	.	.	.	.	.	.	.	.	.	.				.	.	.	.	.	.	.	.	.	.	.	.	.	.	.	4	1
2	4	7	2015	4/7/2015	ZM0156	Z	85	2	2	.	.	.	.	.	.	.	.	.	.	.	.	.	.	.	.	.	.	.				.	.	.	.	.	.	.	.	.	.	.	.	.	.	.	4	10
2	4	7	2015	4/7/2015	ZM0157	Z	47	2	2	.	.	.	.	.	.	.	.	.	.	.	.	.	.	.	.	.	.	.				.	.	.	.	.	.	.	.	.	.	.	.	.	.	.	4	14
2	4	7	2015	4/7/2015	ZM0158	Z	25	2	2	.	.	.	.	.	.	.	.	.	.	.	.	.	.	.	.	.	.	.				.	.	.	.	.	.	.	.	.	.	.	.	.	.	.	4	1
2	4	7	2015	4/7/2015	ZM0159	Z	80	2	2	.	.	.	.	.	.	.	.	.	.	.	.	.	.	.	.	.	.	.				.	.	.	.	.	.	.	.	.	.	.	.	.	.	.	4	17
2	4	7	2015	4/7/2015	ZM0160	Z	17	2	2	.	.	.	.	.	.	.	.	.	.	.	.	.	.	.	.	.	.	.				.	.	.	.	.	.	.	.	.	.	.	.	.	.	.	4	7
2	4	14	2015	4/14/2015	ZM0161	Z	15	2	2	.	.	.	.	.	.	.	.	.	.	.	.	.	.	.	.	.	.	.				.	.	.	.	.	.	.	.	.	.	.	.	.	.	.	4	14
2	4	14	2015	4/14/2015	ZM0162	Z	60	2	2	.	.	.	.	.	.	.	.	.	.	.	.	.	.	.	.	.	.	.				.	.	.	.	.	.	.	.	.	.	.	.	.	.	.	4	1
2	4	14	2015	4/14/2015	ZM0163	Z	15	2	2	.	.	.	.	.	.	.	.	.	.	.	.	.	.	.	.	.	.	.				.	.	.	.	.	.	.	.	.	.	.	.	.	.	.	4	3
2	4	14	2015	4/14/2015	ZM0164	Z	29	2	2	.	.	.	.	.	.	.	.	.	.	.	.	.	.	.	.	.	.	.				.	.	.	.	.	.	.	.	.	.	.	.	.	.	.	4	3
2	4	14	2015	4/14/2015	ZM0165	Z	20	2	2	.	.	.	.	.	.	.	.	.	.	.	.	.	.	.	.	.	.	.				.	.	.	.	.	.	.	.	.	.	.	.	.	.	.	4	4
2	4	14	2015	4/14/2015	ZM0166	Z	18	2	2	.	.	.	.	.	.	.	.	.	.	.	.	.	.	.	.	.	.	.				.	.	.	.	.	.	.	.	.	.	.	.	.	.	.	4	21
2	4	14	2015	4/14/2015	ZM0167	Z	16	2	2	.	.	.	.	.	.	.	.	.	.	.	.	.	.	.	.	.	.	.				.	.	.	.	.	.	.	.	.	.	.	.	.	.	.	4	3
2	4	14	2015	4/14/2015	ZM0168	Z	18	2	2	.	.	.	.	.	.	.	.	.	.	.	.	.	.	.	.	.	.	.				.	.	.	.	.	.	.	.	.	.	.	.	.	.	.	4	1
2	4	14	2015	4/14/2015	ZM0169	Z	60	2	2	.	.	.	.	.	.	.	.	.	.	.	.	.	.	.	.	.	.	.				.	.	.	.	.	.	.	.	.	.	.	.	.	.	.	4	1
2	4	14	2015	4/14/2015	ZM0170	Z	40	2	2	.	.	.	.	.	.	.	.	.	.	.	.	.	.	.	.	.	.	.				.	.	.	.	.	.	.	.	.	.	.	.	.	.	.	4	17
2	4	14	2015	4/14/2015	ZM0171	Z	58	2	2	.	.	.	.	.	.	.	.	.	.	.	.	.	.	.	.	.	.	.				.	.	.	.	.	.	.	.	.	.	.	.	.	.	.	4	3
2	4	14	2015	4/14/2015	ZM0172	Z	60	2	2	.	.	.	.	.	.	.	.	.	.	.	.	.	.	.	.	.	.	.				.	.	.	.	.	.	.	.	.	.	.	.	.	.	.	4	18
2	4	14	2015	4/14/2015	ZM0173	Z	32	2	2	.	.	.	.	.	.	.	.	.	.	.	.	.	.	.	.	.	.	.				.	.	.	.	.	.	.	.	.	.	.	.	.	.	.	4	1
2	4	14	2015	4/14/2015	ZM0174	Z	21	2	2	.	.	.	.	.	.	.	.	.	.	.	.	.	.	.	.	.	.	.				.	.	.	.	.	.	.	.	.	.	.	.	.	.	.	4	3
2	4	21	2015	4/21/2015	ZM0175	Z	28	2	2	.	.	.	.	.	.	.	.	.	.	.	.	.	.	.	.	.	.	.				.	.	.	.	.	.	.	.	.	.	.	.	.	.	.	4	3
2	4	21	2015	4/21/2015	ZM0176	Z	16	2	2	.	.	.	.	.	.	.	.	.	.	.	.	.	.	.	.	.	.	.				.	.	.	.	.	.	.	.	.	.	.	.	.	.	.	4	1
2	4	21	2015	4/21/2015	ZM0177	Z	15	2	2	.	.	.	.	.	.	.	.	.	.	.	.	.	.	.	.	.	.	.				.	.	.	.	.	.	.	.	.	.	.	.	.	.	.	4	2	14
2	4	21	2015	4/21/2015	ZM0178	Z	34	2	2	.	.	.	.	.	.	.	.	.	.	.	.	.	.	.	.	.	.	.				.	.	.	.	.	.	.	.	.	.	.	.	.	.	.	4	3
2	4	21	2015	4/21/2015	ZM0179	Z	18	2	2	.	.	.	.	.	.	.	.	.	.	.	.	.	.	.	.	.	.	.				.	.	.	.	.	.	.	.	.	.	.	.	.	.	.	4	21
2	4	21	2015	4/21/2015	ZM0180	Z	27	2	2	.	.	.	.	.	.	.	.	.	.	.	.	.	.	.	.	.	.	.				.	.	.	.	.	.	.	.	.	.	.	.	.	.	.	4	18
2	4	21	2015	4/21/2015	ZM0181	Z	28	2	2	.	.	.	.	.	.	.	.	.	.	.	.	.	.	.	.	.	.	.				.	.	.	.	.	.	.	.	.	.	.	.	.	.	.	4	16
2	4	28	2015	4/28/2015	ZM0182	Z	50	2	2	.	.	.	.	.	.	.	.	.	.	.	.	.	.	.	.	.	.	.				.	.	.	.	.	.	.	.	.	.	.	.	.	.	.	4	14
2	4	28	2015	4/28/2015	ZM0183	Z	25	2	2	.	.	.	.	.	.	.	.	.	.	.	.	.	.	.	.	.	.	.				.	.	.	.	.	.	.	.	.	.	.	.	.	.	.	4	14
2	4	28	2015	4/28/2015	ZM0184	Z	15	2	2	.	.	.	.	.	.	.	.	.	.	.	.	.	.	.	.	.	.	.				.	.	.	.	.	.	.	.	.	.	.	.	.	.	.	4	3
2	4	28	2015	4/28/2015	ZM0185	Z	21	2	2	.	.	.	.	.	.	.	.	.	.	.	.	.	.	.	.	.	.	.				.	.	.	.	.	.	.	.	.	.	.	.	.	.	.	4	17
2	4	28	2015	4/28/2015	ZM0186	Z	40	2	2	.	.	.	.	.	.	.	.	.	.	.	.	.	.	.	.	.	.	.				.	.	.	.	.	.	.	.	.	.	.	.	.	.	.	4	1
2	4	28	2015	4/28/2015	ZM0187	Z	18	2	2	.	.	.	.	.	.	.	.	.	.	.	.	.	.	.	.	.	.	.				.	.	.	.	.	.	.	.	.	.	.	.	.	.	.	4	1
2	4	28	2015	4/28/2015	ZM0188	Z	52	2	2	.	.	.	.	.	.	.	.	.	.	.	.	.	.	.	.	.	.	.				.	.	.	.	.	.	.	.	.	.	.	.	.	.	.	4	1
2	4	28	2015	4/28/2015	ZM0189	Z	62	2	2	.	.	.	.	.	.	.	.	.	.	.	.	.	.	.	.	.	.	.				.	.	.	.	.	.	.	.	.	.	.	.	.	.	.	4	3
2	4	28	2015	4/28/2015	ZM0190	Z	45	2	2	.	.	.	.	.	.	.	.	.	.	.	.	.	.	.	.	.	.	.				.	.	.	.	.	.	.	.	.	.	.	.	.	.	.	4	4
2	4	28	2015	4/28/2015	ZM0191	Z	40	2	2	.	.	.	.	.	.	.	.	.	.	.	.	.	.	.	.	.	.	.				.	.	.	.	.	.	.	.	.	.	.	.	.	.	.	4	3
2	5	6	2015	5/6/2015	ZM0192	Z	16	2	2	.	.	.	.	.	.	.	.	.	.	.	.	.	.	.	.	.	.	.				.	.	.	.	.	.	.	.	.	.	.	.	.	.	.	4	3
2	5	6	2015	5/6/2015	ZM0193	Z	33	2	2	.	.	.	.	.	.	.	.	.	.	.	.	.	.	.	.	.	.	.				.	.	.	.	.	.	.	.	.	.	.	.	.	.	.	4	21
2	5	6	2015	5/6/2015	ZM0194	Z	15	2	2	.	.	.	.	.	.	.	.	.	.	.	.	.	.	.	.	.	.	.				.	.	.	.	.	.	.	.	.	.	.	.	.	.	.	4	1
2	5	6	2015	5/6/2015	ZM0195	Z	15	2	2	.	.	.	.	.	.	.	.	.	.	.	.	.	.	.	.	.	.	.				.	.	.	.	.	.	.	.	.	.	.	.	.	.	.	4	21
2	5	6	2015	5/6/2015	ZM0196	Z	65	2	2	.	.	.	.	.	.	.	.	.	.	.	.	.	.	.	.	.	.	.				.	.	.	.	.	.	.	.	.	.	.	.	.	.	.	4	9
2	5	6	2015	5/6/2015	ZM0197	Z	65	2	2	.	.	.	.	.	.	.	.	.	.	.	.	.	.	.	.	.	.	.				.	.	.	.	.	.	.	.	.	.	.	.	.	.	.	4	1
2	5	6	2015	5/6/2015	ZM0198	Z	52	2	2	.	.	.	.	.	.	.	.	.	.	.	.	.	.	.	.	.	.	.				.	.	.	.	.	.	.	.	.	.	.	.	.	.	.	4	21
2	5	6	2015	5/6/2015	ZM0199	Z	59	2	2	.	.	.	.	.	.	.	.	.	.	.	.	.	.	.	.	.	.	.				.	.	.	.	.	.	.	.	.	.	.	.	.	.	.	4	3
2	5	6	2015	5/6/2015	ZM0200	Z	18	2	2	.	.	.	.	.	.	.	.	.	.	.	.	.	.	.	.	.	.	.				.	.	.	.	.	.	.	.	.	.	.	.	.	.	.	4	1
2	5	6	2015	5/6/2015	ZM0201	Z	25	2	2	.	.	.	.	.	.	.	.	.	.	.	.	.	.	.	.	.	.	.				.	.	.	.	.	.	.	.	.	.	.	.	.	.	.	4	1
2	5	6	2015	5/6/2015	ZM0202	Z	80	2	2	.	.	.	.	.	.	.	.	.	.	.	.	.	.	.	.	.	.	.				.	.	.	.	.	.	.	.	.	.	.	.	.	.	.	4	1
2	5	13	2015	5/13/2015	ZM0203	Z	35	2	2	.	.	.	.	.	.	.	.	.	.	.	.	.	.	.	.	.	.	.				.	.	.	.	.	.	.	.	.	.	.	.	.	.	.	4	4
2	5	13	2015	5/13/2015	ZM0204	Z	60	2	2	.	.	.	.	.	.	.	.	.	.	.	.	.	.	.	.	.	.	.				.	.	.	.	.	.	.	.	.	.	.	.	.	.	.	4	4
2	5	13	2015	5/13/2015	ZM0205	Z	40	2	2	.	.	.	.	.	.	.	.	.	.	.	.	.	.	.	.	.	.	.				.	.	.	.	.	.	.	.	.	.	.	.	.	.	.	4	1
2	5	13	2015	5/13/2015	ZM0206	Z	60	2	2	.	.	.	.	.	.	.	.	.	.	.	.	.	.	.	.	.	.	.				.	.	.	.	.	.	.	.	.	.	.	.	.	.	.	4	3
2	5	13	2015	5/13/2015	ZM0207	Z	24	2	2	.	.	.	.	.	.	.	.	.	.	.	.	.	.	.	.	.	.	.				.	.	.	.	.	.	.	.	.	.	.	.	.	.	.	4	14
2	5	13	2015	5/13/2015	ZM0208	Z	30	2	2	.	.	.	.	.	.	.	.	.	.	.	.	.	.	.	.	.	.	.				.	.	.	.	.	.	.	.	.	.	.	.	.	.	.	4	14
2	5	13	2015	5/13/2015	ZM0209	Z	62	2	2	.	.	.	.	.	.	.	.	.	.	.	.	.	.	.	.	.	.	.				.	.	.	.	.	.	.	.	.	.	.	.	.	.	.	4	1
2	5	13	2015	5/13/2015	ZM0210	Z	52	2	2	.	.	.	.	.	.	.	.	.	.	.	.	.	.	.	.	.	.	.				.	.	.	.	.	.	.	.	.	.	.	.	.	.	.	4	1
2	5	13	2015	5/13/2015	ZM0211	Z	49	2	2	.	.	.	.	.	.	.	.	.	.	.	.	.	.	.	.	.	.	.				.	.	.	.	.	.	.	.	.	.	.	.	.	.	.	4	1
2	5	13	2015	5/13/2015	ZM0212	Z	19	2	2	.	.	.	.	.	.	.	.	.	.	.	.	.	.	.	.	.	.	.				.	.	.	.	.	.	.	.	.	.	.	.	.	.	.	4	1
2	5	13	2015	5/13/2015	ZM0213	Z	60	2	2	.	.	.	.	.	.	.	.	.	.	.	.	.	.	.	.	.	.	.				.	.	.	.	.	.	.	.	.	.	.	.	.	.	.	4	2	22
2	5	20	2015	5/20/2015	ZM0214	Z	15	2	2	.	.	.	.	.	.	.	.	.	.	.	.	.	.	.	.	.	.	.				.	.	.	.	.	.	.	.	.	.	.	.	.	.	.	4	14
2	5	20	2015	5/20/2015	ZM0215	Z	40	2	2	.	.	.	.	.	.	.	.	.	.	.	.	.	.	.	.	.	.	.				.	.	.	.	.	.	.	.	.	.	.	.	.	.	.	4	14
2	5	20	2015	5/20/2015	ZM0216	Z	20	2	2	.	.	.	.	.	.	.	.	.	.	.	.	.	.	.	.	.	.	.				.	.	.	.	.	.	.	.	.	.	.	.	.	.	.	4	1
2	5	20	2015	5/20/2015	ZM0217	Z	16	2	2	.	.	.	.	.	.	.	.	.	.	.	.	.	.	.	.	.	.	.				.	.	.	.	.	.	.	.	.	.	.	.	.	.	.	4	21
2	5	20	2015	5/20/2015	ZM0218	Z	15	2	2	.	.	.	.	.	.	.	.	.	.	.	.	.	.	.	.	.	.	.				.	.	.	.	.	.	.	.	.	.	.	.	.	.	.	4	2	3
2	5	20	2015	5/20/2015	ZM0219	Z	15	2	2	.	.	.	.	.	.	.	.	.	.	.	.	.	.	.	.	.	.	.				.	.	.	.	.	.	.	.	.	.	.	.	.	.	.	4	1
2	5	20	2015	5/20/2015	ZM0220	Z	38	2	2	.	.	.	.	.	.	.	.	.	.	.	.	.	.	.	.	.	.	.				.	.	.	.	.	.	.	.	.	.	.	.	.	.	.	4	2	3
2	5	20	2015	5/20/2015	ZM0221	Z	15	2	2	.	.	.	.	.	.	.	.	.	.	.	.	.	.	.	.	.	.	.				.	.	.	.	.	.	.	.	.	.	.	.	.	.	.	4	1
2	5	20	2015	5/20/2015	ZM0222	Z	73	2	2	.	.	.	.	.	.	.	.	.	.	.	.	.	.	.	.	.	.	.				.	.	.	.	.	.	.	.	.	.	.	.	.	.	.	4	3
2	5	20	2015	5/20/2015	ZM0223	Z	16	2	2	.	.	.	.	.	.	.	.	.	.	.	.	.	.	.	.	.	.	.				.	.	.	.	.	.	.	.	.	.	.	.	.	.	.	4	1
2	5	20	2015	5/20/2015	ZM0224	Z	16	2	2	.	.	.	.	.	.	.	.	.	.	.	.	.	.	.	.	.	.	.				.	.	.	.	.	.	.	.	.	.	.	.	.	.	.	4	3
2	5	20	2015	5/20/2015	ZM0225	Z	18	2	2	.	.	.	.	.	.	.	.	.	.	.	.	.	.	.	.	.	.	.				.	.	.	.	.	.	.	.	.	.	.	.	.	.	.	4	3
2	5	20	2015	5/20/2015	ZM0226	Z	21	2	2	.	.	.	.	.	.	.	.	.	.	.	.	.	.	.	.	.	.	.				.	.	.	.	.	.	.	.	.	.	.	.	.	.	.	4	21
2	5	27	2015	5/27/2015	ZM0227	Z	15	2	2	.	.	.	.	.	.	.	.	.	.	.	.	.	.	.	.	.	.	.				.	.	.	.	.	.	.	.	.	.	.	.	.	.	.	4	3
2	5	27	2015	5/27/2015	ZM0228	Z	35	2	2	.	.	.	.	.	.	.	.	.	.	.	.	.	.	.	.	.	.	.				.	.	.	.	.	.	.	.	.	.	.	.	.	.	.	4	3
2	5	27	2015	5/27/2015	ZM0229	Z	38	2	2	.	.	.	.	.	.	.	.	.	.	.	.	.	.	.	.	.	.	.				.	.	.	.	.	.	.	.	.	.	.	.	.	.	.	4	17
2	5	27	2015	5/27/2015	ZM0230	Z	27	2	2	.	.	.	.	.	.	.	.	.	.	.	.	.	.	.	.	.	.	.				.	.	.	.	.	.	.	.	.	.	.	.	.	.	.	4	3
2	5	27	2015	5/27/2015	ZM0231	Z	67	2	2	.	.	.	.	.	.	.	.	.	.	.	.	.	.	.	.	.	.	.				.	.	.	.	.	.	.	.	.	.	.	.	.	.	.	4	1
2	5	27	2015	5/27/2015	ZM0232	Z	17	2	2	.	.	.	.	.	.	.	.	.	.	.	.	.	.	.	.	.	.	.				.	.	.	.	.	.	.	.	.	.	.	.	.	.	.	4	21
2	6	5	2015	6/5/2015	ZM0233	Z	27	2	2	.	.	.	.	.	.	.	.	.	.	.	.	.	.	.	.	.	.	.				.	.	.	.	.	.	.	.	.	.	.	.	.	.	.	4	14
2	6	5	2015	6/5/2015	ZM0234	Z	38	2	2	.	.	.	.	.	.	.	.	.	.	.	.	.	.	.	.	.	.	.				.	.	.	.	.	.	.	.	.	.	.	.	.	.	.	4	14
2	6	5	2015	6/5/2015	ZM0235	Z	23	2	2	.	.	.	.	.	.	.	.	.	.	.	.	.	.	.	.	.	.	.				.	.	.	.	.	.	.	.	.	.	.	.	.	.	.	4	16
2	6	5	2015	6/5/2015	ZM0236	Z	60	2	2	.	.	.	.	.	.	.	.	.	.	.	.	.	.	.	.	.	.	.				.	.	.	.	.	.	.	.	.	.	.	.	.	.	.	4	14
2	6	5	2015	6/5/2015	ZM0237	Z	17	2	2	.	.	.	.	.	.	.	.	.	.	.	.	.	.	.	.	.	.	.				.	.	.	.	.	.	.	.	.	.	.	.	.	.	.	4	21
2	6	5	2015	6/5/2015	ZM0238	Z	29	2	2	.	.	.	.	.	.	.	.	.	.	.	.	.	.	.	.	.	.	.				.	.	.	.	.	.	.	.	.	.	.	.	.	.	.	4	3
2	6	5	2015	6/5/2015	ZM0239	Z	16	2	2	.	.	.	.	.	.	.	.	.	.	.	.	.	.	.	.	.	.	.				.	.	.	.	.	.	.	.	.	.	.	.	.	.	.	4	3
2	6	5	2015	6/5/2015	ZM0240	Z	39	2	2	.	.	.	.	.	.	.	.	.	.	.	.	.	.	.	.	.	.	.				.	.	.	.	.	.	.	.	.	.	.	.	.	.	.	4	14
2	6	5	2015	6/5/2015	ZM0241	Z	60	2	2	.	.	.	.	.	.	.	.	.	.	.	.	.	.	.	.	.	.	.				.	.	.	.	.	.	.	.	.	.	.	.	.	.	.	4	21
2	6	12	2015	6/12/2015	ZM0242	Z	51	2	2	.	.	.	.	.	.	.	.	.	.	.	.	.	.	.	.	.	.	.				.	.	.	.	.	.	.	.	.	.	.	.	.	.	.	4	21
2	6	12	2015	6/12/2015	ZM0243	Z	20	2	2	.	.	.	.	.	.	.	.	.	.	.	.	.	.	.	.	.	.	.				.	.	.	.	.	.	.	.	.	.	.	.	.	.	.	4	3
2	6	12	2015	6/12/2015	ZM0244	Z	50	2	2	.	.	.	.	.	.	.	.	.	.	.	.	.	.	.	.	.	.	.				.	.	.	.	.	.	.	.	.	.	.	.	.	.	.	4	1
2	6	12	2015	6/12/2015	ZM0245	Z	60	2	2	.	.	.	.	.	.	.	.	.	.	.	.	.	.	.	.	.	.	.				.	.	.	.	.	.	.	.	.	.	.	.	.	.	.	4	2	3
2	6	12	2015	6/12/2015	ZM0246	Z	19	2	2	.	.	.	.	.	.	.	.	.	.	.	.	.	.	.	.	.	.	.				.	.	.	.	.	.	.	.	.	.	.	.	.	.	.	4	14
2	6	12	2015	6/12/2015	ZM0247	Z	15	2	2	.	.	.	.	.	.	.	.	.	.	.	.	.	.	.	.	.	.	.				.	.	.	.	.	.	.	.	.	.	.	.	.	.	.	4	14
2	6	12	2015	6/12/2015	ZM0248	Z	31	2	2	.	.	.	.	.	.	.	.	.	.	.	.	.	.	.	.	.	.	.				.	.	.	.	.	.	.	.	.	.	.	.	.	.	.	4	16
2	6	12	2015	6/12/2015	ZM0249	Z	18	2	2	.	.	.	.	.	.	.	.	.	.	.	.	.	.	.	.	.	.	.				.	.	.	.	.	.	.	.	.	.	.	.	.	.	.	4	3
2	6	12	2015	6/12/2015	ZM0250	Z	50	2	2	.	.	.	.	.	.	.	.	.	.	.	.	.	.	.	.	.	.	.				.	.	.	.	.	.	.	.	.	.	.	.	.	.	.	4	16
2	6	12	2015	6/12/2015	ZM0251	Z	19	2	2	.	.	.	.	.	.	.	.	.	.	.	.	.	.	.	.	.	.	.				.	.	.	.	.	.	.	.	.	.	.	.	.	.	.	4	16
2	6	12	2015	6/12/2015	ZM0252	Z	25	2	2	.	.	.	.	.	.	.	.	.	.	.	.	.	.	.	.	.	.	.				.	.	.	.	.	.	.	.	.	.	.	.	.	.	.	4	16
2	6	12	2015	6/12/2015	ZM0253	Z	40	2	2	.	.	.	.	.	.	.	.	.	.	.	.	.	.	.	.	.	.	.				.	.	.	.	.	.	.	.	.	.	.	.	.	.	.	4	8
2	6	19	2015	6/19/2015	ZM0254	Z	27	2	2	.	.	.	.	.	.	.	.	.	.	.	.	.	.	.	.	.	.	.				.	.	.	.	.	.	.	.	.	.	.	.	.	.	.	4	3
2	6	19	2015	6/19/2015	ZM0255	Z	15	2	2	.	.	.	.	.	.	.	.	.	.	.	.	.	.	.	.	.	.	.				.	.	.	.	.	.	.	.	.	.	.	.	.	.	.	4	3
2	6	19	2015	6/19/2015	ZM0256	Z	45	2	2	.	.	.	.	.	.	.	.	.	.	.	.	.	.	.	.	.	.	.				.	.	.	.	.	.	.	.	.	.	.	.	.	.	.	4	3
2	6	19	2015	6/19/2015	ZM0257	Z	27	2	2	.	.	.	.	.	.	.	.	.	.	.	.	.	.	.	.	.	.	.				.	.	.	.	.	.	.	.	.	.	.	.	.	.	.	4	21
2	6	19	2015	6/19/2015	ZM0258	Z	17	2	2	.	.	.	.	.	.	.	.	.	.	.	.	.	.	.	.	.	.	.				.	.	.	.	.	.	.	.	.	.	.	.	.	.	.	4	3
2	6	26	2015	6/26/2015	ZM0259	Z	17	2	2	.	.	.	.	.	.	.	.	.	.	.	.	.	.	.	.	.	.	.				.	.	.	.	.	.	.	.	.	.	.	.	.	.	.	4	1
2	6	26	2015	6/26/2015	ZM0260	Z	18	2	2	.	.	.	.	.	.	.	.	.	.	.	.	.	.	.	.	.	.	.				.	.	.	.	.	.	.	.	.	.	.	.	.	.	.	4	21
2	6	26	2015	6/26/2015	ZM0261	Z	18	2	2	.	.	.	.	.	.	.	.	.	.	.	.	.	.	.	.	.	.	.				.	.	.	.	.	.	.	.	.	.	.	.	.	.	.	4	1
2	6	26	2015	6/26/2015	ZM0262	Z	18	2	2	.	.	.	.	.	.	.	.	.	.	.	.	.	.	.	.	.	.	.				.	.	.	.	.	.	.	.	.	.	.	.	.	.	.	4	14
2	7	1	2015	7/1/2015	ZM0262	Z	22	2	2	.	.	.	.	.	.	.	.	.	.	.	.	.	.	.	.	.	.	.				.	.	.	.	.	.	.	.	.	.	.	.	.	.	.	5	1
2	7	1	2015	7/1/2015	ZM0263	Z	16	2	2	.	.	.	.	.	.	.	.	.	.	.	.	.	.	.	.	.	.	.				.	.	.	.	.	.	.	.	.	.	.	.	.	.	.	5	3
2	7	1	2015	7/1/2015	ZM0264	Z	20	2	2	.	.	.	.	.	.	.	.	.	.	.	.	.	.	.	.	.	.	.				.	.	.	.	.	.	.	.	.	.	.	.	.	.	.	5	2	3
2	7	8	2015	7/8/2015	ZM0265	Z	27	2	2	.	.	.	.	.	.	.	.	.	.	.	.	.	.	.	.	.	.	.				.	.	.	.	.	.	.	.	.	.	.	.	.	.	.	5	14
2	7	8	2015	7/8/2015	ZM0266	Z	18	2	2	.	.	.	.	.	.	.	.	.	.	.	.	.	.	.	.	.	.	.				.	.	.	.	.	.	.	.	.	.	.	.	.	.	.	5	2	3
2	7	8	2015	7/8/2015	ZM0267	Z	60	2	2	.	.	.	.	.	.	.	.	.	.	.	.	.	.	.	.	.	.	.				.	.	.	.	.	.	.	.	.	.	.	.	.	.	.	5	14
2	7	15	2015	7/15/2015	ZM0268	Z	17	2	2	.	.	.	.	.	.	.	.	.	.	.	.	.	.	.	.	.	.	.				.	.	.	.	.	.	.	.	.	.	.	.	.	.	.	5	14
2	7	15	2015	7/15/2015	ZM0269	Z	15	2	2	.	.	.	.	.	.	.	.	.	.	.	.	.	.	.	.	.	.	.				.	.	.	.	.	.	.	.	.	.	.	.	.	.	.	5	14
2	7	15	2015	7/15/2015	ZM0270	Z	27	2	2	.	.	.	.	.	.	.	.	.	.	.	.	.	.	.	.	.	.	.				.	.	.	.	.	.	.	.	.	.	.	.	.	.	.	5	3
2	7	15	2015	7/15/2015	ZM0271	Z	15	2	2	.	.	.	.	.	.	.	.	.	.	.	.	.	.	.	.	.	.	.				.	.	.	.	.	.	.	.	.	.	.	.	.	.	.	5	1
2	7	15	2015	7/15/2015	ZM0272	Z	30	2	2	.	.	.	.	.	.	.	.	.	.	.	.	.	.	.	.	.	.	.				.	.	.	.	.	.	.	.	.	.	.	.	.	.	.	5	21
2	7	15	2015	7/15/2015	ZM0273	Z	50	2	2	.	.	.	.	.	.	.	.	.	.	.	.	.	.	.	.	.	.	.				.	.	.	.	.	.	.	.	.	.	.	.	.	.	.	5	21
2	7	15	2015	7/15/2015	ZM0274	Z	17	2	2	.	.	.	.	.	.	.	.	.	.	.	.	.	.	.	.	.	.	.				.	.	.	.	.	.	.	.	.	.	.	.	.	.	.	5	14
2	7	22	2015	7/22/2015	ZM0275	Z	44	2	2	.	.	.	.	.	.	.	.	.	.	.	.	.	.	.	.	.	.	.				.	.	.	.	.	.	.	.	.	.	.	.	.	.	.	5	14
2	7	22	2015	7/22/2015	ZM0276	Z	16	2	2	.	.	.	.	.	.	.	.	.	.	.	.	.	.	.	.	.	.	.				.	.	.	.	.	.	.	.	.	.	.	.	.	.	.	5	14
2	7	22	2015	7/22/2015	ZM0277	Z	67	2	2	.	.	.	.	.	.	.	.	.	.	.	.	.	.	.	.	.	.	.				.	.	.	.	.	.	.	.	.	.	.	.	.	.	.	5	3
2	7	22	2015	7/22/2015	ZM0278	Z	22	2	2	.	.	.	.	.	.	.	.	.	.	.	.	.	.	.	.	.	.	.				.	.	.	.	.	.	.	.	.	.	.	.	.	.	.	5	3
2	7	22	2015	7/22/2015	ZM0279	Z	30	2	2	.	.	.	.	.	.	.	.	.	.	.	.	.	.	.	.	.	.	.				.	.	.	.	.	.	.	.	.	.	.	.	.	.	.	5	1
2	7	22	2015	7/22/2015	ZM0280	Z	29	2	2	.	.	.	.	.	.	.	.	.	.	.	.	.	.	.	.	.	.	.				.	.	.	.	.	.	.	.	.	.	.	.	.	.	.	5	16
2	7	22	2015	7/22/2015	ZM0281	Z	15	2	2	.	.	.	.	.	.	.	.	.	.	.	.	.	.	.	.	.	.	.				.	.	.	.	.	.	.	.	.	.	.	.	.	.	.	5	3
2	7	22	2015	7/22/2015	ZM0282	Z	45	2	2	.	.	.	.	.	.	.	.	.	.	.	.	.	.	.	.	.	.	.				.	.	.	.	.	.	.	.	.	.	.	.	.	.	.	5	1
2	7	22	2015	7/22/2015	ZM0283	Z	34	2	2	.	.	.	.	.	.	.	.	.	.	.	.	.	.	.	.	.	.	.				.	.	.	.	.	.	.	.	.	.	.	.	.	.	.	5	3
2	7	29	2015	7/29/2015	ZM0284	Z	18	2	2	.	.	.	.	.	.	.	.	.	.	.	.	.	.	.	.	.	.	.				.	.	.	.	.	.	.	.	.	.	.	.	.	.	.	5	2	3
2	7	29	2015	7/29/2015	ZM0285	Z	15	2	2	.	.	.	.	.	.	.	.	.	.	.	.	.	.	.	.	.	.	.				.	.	.	.	.	.	.	.	.	.	.	.	.	.	.	5	14
2	7	29	2015	7/29/2015	ZM0286	Z	15	2	2	.	.	.	.	.	.	.	.	.	.	.	.	.	.	.	.	.	.	.				.	.	.	.	.	.	.	.	.	.	.	.	.	.	.	5	14
2	7	29	2015	7/29/2015	ZM0287	Z	60	2	2	.	.	.	.	.	.	.	.	.	.	.	.	.	.	.	.	.	.	.				.	.	.	.	.	.	.	.	.	.	.	.	.	.	.	5	3
2	8	3	2015	8/3/2015	ZM0288	Z	19	2	2	.	.	.	.	.	.	.	.	.	.	.	.	.	.	.	.	.	.	.				.	.	.	.	.	.	.	.	.	.	.	.	.	.	.	5	3
2	8	3	2015	8/3/2015	ZM0289	Z	18	2	2	.	.	.	.	.	.	.	.	.	.	.	.	.	.	.	.	.	.	.				.	.	.	.	.	.	.	.	.	.	.	.	.	.	.	5	1
2	8	3	2015	8/3/2015	ZM0290	Z	17	2	2	.	.	.	.	.	.	.	.	.	.	.	.	.	.	.	.	.	.	.				.	.	.	.	.	.	.	.	.	.	.	.	.	.	.	5	21
2	8	10	2015	8/10/2015	ZM0291	Z	24	2	2	.	.	.	.	.	.	.	.	.	.	.	.	.	.	.	.	.	.	.				.	.	.	.	.	.	.	.	.	.	.	.	.	.	.	5	3
2	8	10	2015	8/10/2015	ZM0292	Z	32	2	2	.	.	.	.	.	.	.	.	.	.	.	.	.	.	.	.	.	.	.				.	.	.	.	.	.	.	.	.	.	.	.	.	.	.	5	3
2	8	10	2015	8/10/2015	ZM0293	Z	31	2	2	.	.	.	.	.	.	.	.	.	.	.	.	.	.	.	.	.	.	.				.	.	.	.	.	.	.	.	.	.	.	.	.	.	.	5	3
2	8	10	2015	8/10/2015	ZM0294	Z	43	2	2	.	.	.	.	.	.	.	.	.	.	.	.	.	.	.	.	.	.	.				.	.	.	.	.	.	.	.	.	.	.	.	.	.	.	5	22
2	8	10	2015	8/10/2015	ZM0295	Z	25	2	2	.	.	.	.	.	.	.	.	.	.	.	.	.	.	.	.	.	.	.				.	.	.	.	.	.	.	.	.	.	.	.	.	.	.	5	16
2	8	17	2015	8/17/2015	ZM0296	Z	15	2	2	.	.	.	.	.	.	.	.	.	.	.	.	.	.	.	.	.	.	.				.	.	.	.	.	.	.	.	.	.	.	.	.	.	.	5	22
2	8	17	2015	8/17/2015	ZM0297	Z	16	2	2	.	.	.	.	.	.	.	.	.	.	.	.	.	.	.	.	.	.	.				.	.	.	.	.	.	.	.	.	.	.	.	.	.	.	5	1
2	8	17	2015	8/17/2015	ZM0298	Z	52	2	2	.	.	.	.	.	.	.	.	.	.	.	.	.	.	.	.	.	.	.				.	.	.	.	.	.	.	.	.	.	.	.	.	.	.	5	22
2	8	17	2015	8/17/2015	ZM0299	Z	49	2	2	.	.	.	.	.	.	.	.	.	.	.	.	.	.	.	.	.	.	.				.	.	.	.	.	.	.	.	.	.	.	.	.	.	.	5	14
2	8	17	2015	8/17/2015	ZM0300	Z	25	2	2	.	.	.	.	.	.	.	.	.	.	.	.	.	.	.	.	.	.	.				.	.	.	.	.	.	.	.	.	.	.	.	.	.	.	5	1
2	8	17	2015	8/17/2015	ZM0301	Z	16	2	2	.	.	.	.	.	.	.	.	.	.	.	.	.	.	.	.	.	.	.				.	.	.	.	.	.	.	.	.	.	.	.	.	.	.	5	21
2	8	17	2015	8/17/2015	ZM0302	Z	15	2	2	.	.	.	.	.	.	.	.	.	.	.	.	.	.	.	.	.	.	.				.	.	.	.	.	.	.	.	.	.	.	.	.	.	.	5	21
2	8	24	2015	8/24/2015	ZM0303	Z	60	2	2	.	.	.	.	.	.	.	.	.	.	.	.	.	.	.	.	.	.	.				.	.	.	.	.	.	.	.	.	.	.	.	.	.	.	5	3
2	8	24	2015	8/24/2015	ZM0304	Z	24	2	2	.	.	.	.	.	.	.	.	.	.	.	.	.	.	.	.	.	.	.				.	.	.	.	.	.	.	.	.	.	.	.	.	.	.	5	1
2	8	24	2015	8/24/2015	ZM0305	Z	28	2	2	.	.	.	.	.	.	.	.	.	.	.	.	.	.	.	.	.	.	.				.	.	.	.	.	.	.	.	.	.	.	.	.	.	.	5	1
2	8	24	2015	8/24/2015	ZM0306	Z	15	2	2	.	.	.	.	.	.	.	.	.	.	.	.	.	.	.	.	.	.	.				.	.	.	.	.	.	.	.	.	.	.	.	.	.	.	5	1
2	8	24	2015	8/24/2015	ZM0307	Z	18	2	2	.	.	.	.	.	.	.	.	.	.	.	.	.	.	.	.	.	.	.				.	.	.	.	.	.	.	.	.	.	.	.	.	.	.	5	1
2	8	31	2015	8/31/2015	ZM0308	Z	20	2	2	.	.	.	.	.	.	.	.	.	.	.	.	.	.	.	.	.	.	.				.	.	.	.	.	.	.	.	.	.	.	.	.	.	.	5	1
2	8	31	2015	8/31/2015	ZM0309	Z	31	2	2	.	.	.	.	.	.	.	.	.	.	.	.	.	.	.	.	.	.	.				.	.	.	.	.	.	.	.	.	.	.	.	.	.	.	5	3
2	8	31	2015	8/31/2015	ZM0310	Z	15	2	2	.	.	.	.	.	.	.	.	.	.	.	.	.	.	.	.	.	.	.				.	.	.	.	.	.	.	.	.	.	.	.	.	.	.	5	21
2	8	31	2015	8/31/2015	ZM0311	Z	19	2	2	.	.	.	.	.	.	.	.	.	.	.	.	.	.	.	.	.	.	.				.	.	.	.	.	.	.	.	.	.	.	.	.	.	.	5	3
2	8	31	2015	8/31/2015	ZM0312	Z	50	2	2	.	.	.	.	.	.	.	.	.	.	.	.	.	.	.	.	.	.	.				.	.	.	.	.	.	.	.	.	.	.	.	.	.	.	5	1
2	8	31	2015	8/31/2015	ZM0313	Z	21	2	2	.	.	.	.	.	.	.	.	.	.	.	.	.	.	.	.	.	.	.				.	.	.	.	.	.	.	.	.	.	.	.	.	.	.	5	16
2	9	14	2015	9/14/2015	ZM0314	Z	65	2	2	.	.	.	.	.	.	.	.	.	.	.	.	.	.	.	.	.	.	.				.	.	.	.	.	.	.	.	.	.	.	.	.	.	.	3	3
2	9	14	2015	9/14/2015	ZM0315	Z	28	2	2	.	.	.	.	.	.	.	.	.	.	.	.	.	.	.	.	.	.	.				.	.	.	.	.	.	.	.	.	.	.	.	.	.	.	3	7
2	9	14	2015	9/14/2015	ZM0316	Z	18	2	2	.	.	.	.	.	.	.	.	.	.	.	.	.	.	.	.	.	.	.				.	.	.	.	.	.	.	.	.	.	.	.	.	.	.	3	21
2	9	14	2015	9/14/2015	ZM0317	Z	15	2	2	.	.	.	.	.	.	.	.	.	.	.	.	.	.	.	.	.	.	.				.	.	.	.	.	.	.	.	.	.	.	.	.	.	.	3	1
2	9	21	2015	9/21/2015	ZM0318	Z	34	2	2	.	.	.	.	.	.	.	.	.	.	.	.	.	.	.	.	.	.	.				.	.	.	.	.	.	.	.	.	.	.	.	.	.	.	3	3
2	9	21	2015	9/21/2015	ZM0319	Z	35	2	2	.	.	.	.	.	.	.	.	.	.	.	.	.	.	.	.	.	.	.				.	.	.	.	.	.	.	.	.	.	.	.	.	.	.	3	3
2	9	21	2015	9/21/2015	ZM0320	Z	65	2	2	.	.	.	.	.	.	.	.	.	.	.	.	.	.	.	.	.	.	.				.	.	.	.	.	.	.	.	.	.	.	.	.	.	.	3	22
2	9	21	2015	9/21/2015	ZM0321	Z	15	2	2	.	.	.	.	.	.	.	.	.	.	.	.	.	.	.	.	.	.	.				.	.	.	.	.	.	.	.	.	.	.	.	.	.	.	3	3
2	9	21	2015	9/21/2015	ZM0322	Z	42	2	2	.	.	.	.	.	.	.	.	.	.	.	.	.	.	.	.	.	.	.				.	.	.	.	.	.	.	.	.	.	.	.	.	.	.	3	22
2	9	21	2015	9/21/2015	ZM0323	Z	25	2	2	.	.	.	.	.	.	.	.	.	.	.	.	.	.	.	.	.	.	.				.	.	.	.	.	.	.	.	.	.	.	.	.	.	.	3	1
2	9	21	2015	9/21/2015	ZM0324	Z	20	2	2	.	.	.	.	.	.	.	.	.	.	.	.	.	.	.	.	.	.	.				.	.	.	.	.	.	.	.	.	.	.	.	.	.	.	3	21	3
2	9	21	2015	9/21/2015	ZM0325	Z	17	2	2	.	.	.	.	.	.	.	.	.	.	.	.	.	.	.	.	.	.	.				.	.	.	.	.	.	.	.	.	.	.	.	.	.	.	3	7
2	9	21	2015	9/21/2015	ZM0326	Z	18	2	2	.	.	.	.	.	.	.	.	.	.	.	.	.	.	.	.	.	.	.				.	.	.	.	.	.	.	.	.	.	.	.	.	.	.	3	1
2	9	21	2015	9/21/2015	ZM0327	Z	37	2	2	.	.	.	.	.	.	.	.	.	.	.	.	.	.	.	.	.	.	.				.	.	.	.	.	.	.	.	.	.	.	.	.	.	.	3	3
2	9	28	2015	9/28/2015	ZM0328	Z	17	2	2	.	.	.	.	.	.	.	.	.	.	.	.	.	.	.	.	.	.	.				.	.	.	.	.	.	.	.	.	.	.	.	.	.	.	3	14
2	9	28	2015	9/28/2015	ZM0329	Z	24	2	2	.	.	.	.	.	.	.	.	.	.	.	.	.	.	.	.	.	.	.				.	.	.	.	.	.	.	.	.	.	.	.	.	.	.	3	22
2	9	28	2015	9/28/2015	ZM0330	Z	38	1	2	.	.	.	.	.	.	.	.	.	.	.	.	.	.	.	.	.	.	.				.	.	.	.	.	.	.	.	.	.	.	.	.	.	.	3	3	16
2	10	6	2015	10/6/2015	ZM0331	Z	60	2	2	.	.	.	.	.	.	.	.	.	.	.	.	.	.	.	.	.	.	.				.	.	.	.	.	.	.	.	.	.	.	.	.	.	.	4	3
2	10	6	2015	10/6/2015	ZM0332	Z	22	2	2	.	.	.	.	.	.	.	.	.	.	.	.	.	.	.	.	.	.	.				.	.	.	.	.	.	.	.	.	.	.	.	.	.	.	4	14
2	10	6	2015	10/6/2015	ZM0333	Z	17	2	2	.	.	.	.	.	.	.	.	.	.	.	.	.	.	.	.	.	.	.				.	.	.	.	.	.	.	.	.	.	.	.	.	.	.	4	1
2	10	6	2015	10/6/2015	ZM0334	Z	21	2	2	.	.	.	.	.	.	.	.	.	.	.	.	.	.	.	.	.	.	.				.	.	.	.	.	.	.	.	.	.	.	.	.	.	.	4	14
2	10	6	2015	10/6/2015	ZM0335	Z	42	2	2	.	.	.	.	.	.	.	.	.	.	.	.	.	.	.	.	.	.	.				.	.	.	.	.	.	.	.	.	.	.	.	.	.	.	4	1
2	10	6	2015	10/6/2015	ZM0336	Z	16	2	2	.	.	.	.	.	.	.	.	.	.	.	.	.	.	.	.	.	.	.				.	.	.	.	.	.	.	.	.	.	.	.	.	.	.	4	1
2	10	6	2015	10/6/2015	ZM0337	Z	60	2	2	.	.	.	.	.	.	.	.	.	.	.	.	.	.	.	.	.	.	.				.	.	.	.	.	.	.	.	.	.	.	.	.	.	.	4	2	14
2	10	13	2015	10/13/2015	ZM0338	Z	18	2	2	.	.	.	.	.	.	.	.	.	.	.	.	.	.	.	.	.	.	.				.	.	.	.	.	.	.	.	.	.	.	.	.	.	.	4	22
2	10	13	2015	10/13/2015	ZM0339	Z	15	2	2	.	.	.	.	.	.	.	.	.	.	.	.	.	.	.	.	.	.	.				.	.	.	.	.	.	.	.	.	.	.	.	.	.	.	4	14
2	10	13	2015	10/13/2015	ZM0340	Z	17	2	2	.	.	.	.	.	.	.	.	.	.	.	.	.	.	.	.	.	.	.				.	.	.	.	.	.	.	.	.	.	.	.	.	.	.	4	16
2	10	13	2015	10/13/2015	ZM0341	Z	17	2	2	.	.	.	.	.	.	.	.	.	.	.	.	.	.	.	.	.	.	.				.	.	.	.	.	.	.	.	.	.	.	.	.	.	.	4	7
2	10	13	2015	10/13/2015	ZM0342	Z	72	2	2	.	.	.	.	.	.	.	.	.	.	.	.	.	.	.	.	.	.	.				.	.	.	.	.	.	.	.	.	.	.	.	.	.	.	4	3
2	10	13	2015	10/13/2015	ZM0343	Z	25	2	2	.	.	.	.	.	.	.	.	.	.	.	.	.	.	.	.	.	.	.				.	.	.	.	.	.	.	.	.	.	.	.	.	.	.	4	1
2	10	20	2015	10/20/2015	ZM0344	Z	22	2	2	.	.	.	.	.	.	.	.	.	.	.	.	.	.	.	.	.	.	.				.	.	.	.	.	.	.	.	.	.	.	.	.	.	.	4	3
2	10	20	2015	10/20/2015	ZM0345	Z	15	2	2	.	.	.	.	.	.	.	.	.	.	.	.	.	.	.	.	.	.	.				.	.	.	.	.	.	.	.	.	.	.	.	.	.	.	4	1
2	10	27	2015	10/27/2015	ZM0346	Z	33	2	2	.	.	.	.	.	.	.	.	.	.	.	.	.	.	.	.	.	.	.				.	.	.	.	.	.	.	.	.	.	.	.	.	.	.	4	21
2	10	27	2015	10/27/2015	ZM0347	Z	45	2	2	.	.	.	.	.	.	.	.	.	.	.	.	.	.	.	.	.	.	.				.	.	.	.	.	.	.	.	.	.	.	.	.	.	.	4	2	3
2	10	27	2015	10/27/2015	ZM0348	Z	18	2	2	.	.	.	.	.	.	.	.	.	.	.	.	.	.	.	.	.	.	.				.	.	.	.	.	.	.	.	.	.	.	.	.	.	.	4	3
2	10	27	2015	10/27/2015	ZM0349	Z	64	2	2	.	.	.	.	.	.	.	.	.	.	.	.	.	.	.	.	.	.	.				.	.	.	.	.	.	.	.	.	.	.	.	.	.	.	4	3
2	10	27	2015	10/27/2015	ZM0350	Z	35	2	2	.	.	.	.	.	.	.	.	.	.	.	.	.	.	.	.	.	.	.				.	.	.	.	.	.	.	.	.	.	.	.	.	.	.	4	17
2	10	27	2015	10/27/2015	ZM0351	Z	19	2	2	.	.	.	.	.	.	.	.	.	.	.	.	.	.	.	.	.	.	.				.	.	.	.	.	.	.	.	.	.	.	.	.	.	.	4	3
2	11	6	2015	11/6/2015	ZM0352	Z	60	2	2	.	.	.	.	.	.	.	.	.	.	.	.	.	.	.	.	.	.	.				.	.	.	.	.	.	.	.	.	.	.	.	.	.	.	4	14
2	11	6	2015	11/6/2015	ZM0353	Z	16	2	2	.	.	.	.	.	.	.	.	.	.	.	.	.	.	.	.	.	.	.				.	.	.	.	.	.	.	.	.	.	.	.	.	.	.	4	1
2	11	6	2015	11/6/2015	ZM0354	Z	37	2	2	.	.	.	.	.	.	.	.	.	.	.	.	.	.	.	.	.	.	.				.	.	.	.	.	.	.	.	.	.	.	.	.	.	.	4	3
2	11	6	2015	11/6/2015	ZM0355	Z	18	2	2	.	.	.	.	.	.	.	.	.	.	.	.	.	.	.	.	.	.	.				.	.	.	.	.	.	.	.	.	.	.	.	.	.	.	4	1
2	11	6	2015	11/6/2015	ZM0356	Z	16	2	2	.	.	.	.	.	.	.	.	.	.	.	.	.	.	.	.	.	.	.				.	.	.	.	.	.	.	.	.	.	.	.	.	.	.	4	1
2	11	13	2015	11/13/2015	ZM0357	Z	47	2	2	.	.	.	.	.	.	.	.	.	.	.	.	.	.	.	.	.	.	.				.	.	.	.	.	.	.	.	.	.	.	.	.	.	.	4	14
2	11	13	2015	11/13/2015	ZM0358	Z	72	2	2	.	.	.	.	.	.	.	.	.	.	.	.	.	.	.	.	.	.	.				.	.	.	.	.	.	.	.	.	.	.	.	.	.	.	4	17
2	11	13	2015	11/13/2015	ZM0359	Z	57	2	2	.	.	.	.	.	.	.	.	.	.	.	.	.	.	.	.	.	.	.				.	.	.	.	.	.	.	.	.	.	.	.	.	.	.	4	3	17
2	11	13	2015	11/13/2015	ZM0360	Z	30	2	2	.	.	.	.	.	.	.	.	.	.	.	.	.	.	.	.	.	.	.				.	.	.	.	.	.	.	.	.	.	.	.	.	.	.	4	3
2	11	13	2015	11/13/2015	ZM0361	Z	75	2	2	.	.	.	.	.	.	.	.	.	.	.	.	.	.	.	.	.	.	.				.	.	.	.	.	.	.	.	.	.	.	.	.	.	.	4	16
2	11	13	2015	11/13/2015	ZM0362	Z	40	2	2	.	.	.	.	.	.	.	.	.	.	.	.	.	.	.	.	.	.	.				.	.	.	.	.	.	.	.	.	.	.	.	.	.	.	4	14
2	11	13	2015	11/13/2015	ZM0363	Z	52	2	2	.	.	.	.	.	.	.	.	.	.	.	.	.	.	.	.	.	.	.				.	.	.	.	.	.	.	.	.	.	.	.	.	.	.	4	17
2	11	13	2015	11/13/2015	ZM0364	Z	33	2	2	.	.	.	.	.	.	.	.	.	.	.	.	.	.	.	.	.	.	.				.	.	.	.	.	.	.	.	.	.	.	.	.	.	.	4	16
2	11	13	2015	11/13/2015	ZM0365	Z	60	2	2	.	.	.	.	.	.	.	.	.	.	.	.	.	.	.	.	.	.	.				.	.	.	.	.	.	.	.	.	.	.	.	.	.	.	4	2	21
2	11	13	2015	11/13/2015	ZM0366	Z	34	2	2	.	.	.	.	.	.	.	.	.	.	.	.	.	.	.	.	.	.	.				.	.	.	.	.	.	.	.	.	.	.	.	.	.	.	4	14
2	11	20	2015	11/20/2015	ZM0367	Z	16	2	2	.	.	.	.	.	.	.	.	.	.	.	.	.	.	.	.	.	.	.				.	.	.	.	.	.	.	.	.	.	.	.	.	.	.	4	14
2	11	20	2015	11/20/2015	ZM0368	Z	37	2	2	.	.	.	.	.	.	.	.	.	.	.	.	.	.	.	.	.	.	.				.	.	.	.	.	.	.	.	.	.	.	.	.	.	.	4	3
2	11	20	2015	11/20/2015	ZM0369	Z	16	2	2	.	.	.	.	.	.	.	.	.	.	.	.	.	.	.	.	.	.	.				.	.	.	.	.	.	.	.	.	.	.	.	.	.	.	4	1
2	11	20	2015	11/20/2015	ZM0370	Z	51	2	2	.	.	.	.	.	.	.	.	.	.	.	.	.	.	.	.	.	.	.				.	.	.	.	.	.	.	.	.	.	.	.	.	.	.	4	21
2	11	20	2015	11/20/2015	ZM0371	Z	60	2	2	.	.	.	.	.	.	.	.	.	.	.	.	.	.	.	.	.	.	.				.	.	.	.	.	.	.	.	.	.	.	.	.	.	.	4	14
2	11	27	2015	11/27/2015	ZM0372	Z	38	2	2	.	.	.	.	.	.	.	.	.	.	.	.	.	.	.	.	.	.	.				.	.	.	.	.	.	.	.	.	.	.	.	.	.	.	4	22
2	11	27	2015	11/27/2015	ZM0373	Z	18	2	2	.	.	.	.	.	.	.	.	.	.	.	.	.	.	.	.	.	.	.				.	.	.	.	.	.	.	.	.	.	.	.	.	.	.	4	14
2	11	27	2015	11/27/2015	ZM0374	Z	17	2	2	.	.	.	.	.	.	.	.	.	.	.	.	.	.	.	.	.	.	.				.	.	.	.	.	.	.	.	.	.	.	.	.	.	.	4	21
2	11	27	2015	11/27/2015	ZM0375	Z	19	2	2	.	.	.	.	.	.	.	.	.	.	.	.	.	.	.	.	.	.	.				.	.	.	.	.	.	.	.	.	.	.	.	.	.	.	4	16
2	11	27	2015	11/27/2015	ZM0376	Z	28	2	2	.	.	.	.	.	.	.	.	.	.	.	.	.	.	.	.	.	.	.				.	.	.	.	.	.	.	.	.	.	.	.	.	.	.	4	7
3	11	3	2014	11/3/2014	ZN0001	Z	30	1	2	.	.	.	.	.	.	2	2	2	2	2	1	2	2	2	2	1	2	2				2	2	2	1	2	1	2	2	2	2	2	2	2	2	.	4	3	14
3	11	3	2014	11/3/2014	ZN0002	Z	45	1	2	.	.	.	.	.	.	1	2	2	2	2	1	2	2	2	2	1	2	2				2	2	2	2	2	2	2	2	2	2	2	2	2	2	.	4	2	3
3	11	3	2014	11/3/2014	ZN0003	Z	48	1	2	.	.	.	.	.	.	2	2	2	2	2	1	2	2	2	2	1	2	2				2	2	2	2	2	2	2	2	2	2	2	2	2	2	.	4	3
3	11	3	2014	11/3/2014	ZN0004	Z	23	2	2	.	.	.	.	.	.	2	1	2	2	2	1	2	2	2	2	2	2	2				2	2	2	2	2	2	2	2	2	2	2	2	2	2	.	4	3
3	11	10	2014	11/10/2014	ZN0005	Z	28	2	2	.	.	.	.	.	.	2	2	2	2	2	2	2	2	2	2	1	2	1	stitching			2	2	2	2	2	1	2	2	2	2	2	2	2	2	.	4	14
3	11	10	2014	11/10/2014	ZN0006	Z	71	1	2	.	.	.	.	.	.	.	.	.	.	.	.	.	.	.	.	.	.	.				.	.	.	.	.	.	.	.	.	.	.	.	.	.	.	4	19
3	11	10	2014	11/10/2014	ZN0007	Z	54	1	2	.	.	.	.	.	.	2	2	2	2	2	2	2	2	2	2	2	2	2				2	2	2	2	2	2	2	1	2	2	2	2	1	2	.	4	13
3	11	17	2014	11/17/2014	ZN0008	Z	52	2	2	.	.	.	.	.	.	1	2	2	2	2	1	2	2	2	2	2	2	2				2	2	2	2	2	2	2	2	2	2	2	2	2	2	.	4	1
3	11	17	2014	11/17/2014	ZN0009	Z	45	1	2	.	.	.	.	.	.	1	2	2	1	2	1	2	2	2	2	2	2	2				2	2	2	2	2	2	2	2	2	2	2	2	2	2	.	4	1
3	11	17	2014	11/17/2014	ZN0010	Z	52	1	2	.	.	.	.	.	.	1	2	2	2	2	1	2	2	2	2	2	2	2				2	2	2	2	2	2	2	2	2	2	2	2	2	2	.	4	1
3	11	17	2014	11/17/2014	ZN0011	Z	17	2	2	.	.	.	.	.	.	1	2	2	2	2	1	2	2	2	2	2	2	2				2	2	2	2	2	2	2	1	2	2	2	2	2	2	.	4	1
3	11	17	2014	11/17/2014	ZN0012	Z	17	2	2	.	.	.	.	.	.	1	2	2	2	2	1	2	2	2	2	2	2	2				2	2	2	2	2	2	2	2	2	2	2	2	2	2	.	4	1
3	11	17	2014	11/17/2014	ZN0013	Z	25	1	2	.	.	.	.	.	.	2	2	2	2	2	1	2	2	2	2	1	2	2				2	2	2	2	2	2	2	2	2	2	2	2	2	2	.	4	4
3	11	24	2014	11/24/2014	ZN0014	Z	33	1	2	.	.	.	.	.	.	2	2	2	2	2	1	2	2	2	2	2	2	1	Amitriplyne			2	2	2	2	2	2	2	2	2	2	2	2	2	2	.	4	21	16
3	11	24	2014	11/24/2014	ZN0015	Z	65	1	2	.	.	.	.	.	.	1	2	2	2	2	1	2	2	2	2	2	2	2				2	2	2	2	2	2	2	2	2	2	2	2	2	2	.	4	1
3	11	24	2014	11/24/2014	ZN0016	Z	70	1	2	.	.	.	.	.	.	2	1	2	2	2	1	2	2	2	2	2	2	2				2	2	2	2	2	2	2	2	2	2	2	2	2	2	.	4	3
3	11	24	2014	11/24/2014	ZN0017	Z	50	1	2	.	.	.	.	.	.	2	1	2	2	2	2	2	2	1	2	1	2	1	tramadol			2	2	2	2	2	2	2	2	2	2	2	2	2	2	.	4	4
3	11	24	2014	11/24/2014	ZN0018	Z	45	1	2	.	.	.	.	.	.	2	2	2	2	2	1	2	2	2	2	1	2	2				2	2	2	2	2	2	2	2	2	2	2	2	2	2	.	4	3
3	11	24	2014	11/24/2014	ZN0019	Z	17	1	2	.	.	.	.	.	.	1	2	2	2	2	1	2	2	2	2	2	2	2				2	2	2	2	2	2	2	2	2	2	2	2	2	2	.	4	1
3	11	24	2014	11/24/2014	ZN0020	Z	40	1	2	.	.	.	.	.	.	2	2	2	2	2	1	2	2	2	2	2	2	2				2	2	2	2	1	2	2	2	2	2	2	2	2	2	.	4	3
3	11	24	2014	11/24/2014	ZN0021	Z	34	1	2	.	.	.	.	.	.	2	2	2	2	1	1	2	2	2	2	2	1	2				2	2	2	2	2	2	2	2	2	2	2	2	2	2	.	4	21
3	12	1	2014	12/1/2014	ZN0022	Z	33	1	2	.	.	.	.	.	.	2	2	2	2	2	2	2	2	2	2	1	2	1	gentamicin	lasix	aminophilyn	2	2	2	2	2	2	2	2	2	2	2	2	2	2	.	5	12
3	12	1	2014	12/1/2014	ZN0023	Z	20	1	2	.	.	.	.	.	.	2	2	2	2	1	2	2	2	1	2	2	2	2				2	2	2	2	2	2	2	2	2	2	2	2	2	2	.	5	3
3	12	1	2014	12/1/2014	ZN0024	Z	26	1	2	.	.	.	.	.	.	2	2	1	2	2	1	2	2	2	2	1	2	2				2	2	2	2	2	2	2	2	2	2	2	2	2	2	.	5	14
3	12	1	2014	12/1/2014	ZN0025	Z	52	1	2	.	.	.	.	.	.	2	2	2	2	2	1	2	2	1	2	1	2	2				2	2	2	2	2	2	2	2	2	2	2	2	2	2	.	5	4	6
3	12	1	2014	12/1/2014	ZN0026	Z	15	1	2	.	.	.	.	.	.	2	1	2	2	2	1	2	2	1	2	2	2	2				2	2	2	2	2	2	2	2	2	2	2	2	2	2	.	5	21
3	12	8	2014	12/8/2014	ZN0027	Z	35	1	2	.	.	.	.	.	.	.	.	.	.	.	.	.	.	.	.	.	.	.				.	.	.	.	.	.	.	.	.	.	.	.	.	.	.	5	3	16
3	12	8	2014	12/8/2014	ZN0028	Z	27	1	2	.	.	.	.	.	.	2	2	2	2	2	1	2	2	2	2	1	2	2				2	2	2	2	2	1	2	2	2	2	2	2	2	2	.	5	16
3	12	8	2014	12/8/2014	ZN0029	Z	23	1	2	.	.	.	.	.	.	2	2	2	1	2	1	2	2	1	2	2	2	2				2	2	2	2	2	2	2	2	2	2	2	2	2	2	.	5	22
3	12	8	2014	12/8/2014	ZN0030	Z	39	1	2	.	.	.	.	.	.	1	2	2	2	2	1	2	2	2	2	2	2	2				2	2	2	2	2	2	2	2	2	2	2	2	2	2	.	5	2	16
3	12	8	2014	12/8/2014	ZN0031	Z	63	1	2	.	.	.	.	.	.	2	2	2	2	2	1	2	2	2	2	2	2	2				2	2	2	2	2	2	2	1	2	2	2	2	1	2	.	5	13
3	12	8	2014	12/8/2014	ZN0032	Z	32	1	2	.	.	.	.	.	.	1	2	2	2	2	1	2	2	2	2	2	2	2				2	2	2	2	2	2	2	2	2	2	2	2	2	2	.	5	1
3	12	8	2014	12/8/2014	ZN0033	Z	16	1	2	.	.	.	.	.	.	1	2	2	2	2	1	2	2	1	2	2	2	2				2	2	2	2	2	2	2	2	2	2	2	2	2	2	.	5	1
3	12	15	2014	12/15/2014	ZN0034	Z	54	1	2	.	.	.	.	.	.	1	2	2	2	2	1	2	2	2	2	2	2	2				2	2	2	2	2	2	2	2	2	2	2	2	2	2	.	5	1
3	12	15	2014	12/15/2014	ZN0035	Z	66	1	2	.	.	.	.	.	.	2	1	2	2	2	1	2	2	2	2	2	2	2				2	2	2	2	2	2	2	2	2	2	2	2	2	2	.	5	3
3	12	15	2014	12/15/2014	ZN0036	Z	29	1	2	.	.	.	.	.	.	2	2	2	2	2	2	2	2	2	2	2	2	2				2	2	2	2	2	2	2	2	2	2	2	2	2	2	.	5	.
3	12	15	2014	12/15/2014	ZN0037	Z	20	1	2	.	.	.	.	.	.	1	2	2	2	2	1	2	2	2	2	2	2	2				2	2	2	2	2	2	2	2	2	2	2	2	2	2	.	5	1
3	12	15	2014	12/15/2014	ZN0038	Z	15	1	2	.	.	.	.	.	.	.	.	.	.	.	.	.	.	.	.	.	.	.				.	.	.	.	.	.	.	.	.	.	.	.	.	.	.	5	.
3	12	15	2014	12/15/2014	ZN0039	Z	17	1	2	.	.	.	.	.	.	.	.	.	.	.	.	.	.	.	.	.	.	.				.	.	.	.	.	.	.	.	.	.	.	.	.	.	.	5	.
3	12	15	2014	12/15/2014	ZN0040	Z	21	1	2	.	.	.	.	.	.	2	1	2	2	2	1	2	2	1	2	2	2	2				2	2	2	2	2	2	2	2	2	2	2	2	2	2	.	5	3
3	12	22	2014	12/22/2014	ZN0041	Z	49	1	2	.	.	.	.	.	.	2	2	2	2	2	1	2	2	1	2	2	1	2				2	2	2	2	2	2	2	2	2	2	2	2	2	2	.	5	3
3	12	22	2014	12/22/2014	ZN0042	Z	15	1	2	.	.	.	.	.	.	1	2	2	2	1	1	2	2	2	2	2	2	2				2	2	2	2	2	2	2	2	2	2	2	2	2	2	.	5	1
3	12	22	2014	12/22/2014	ZN0043	Z	50	1	2	.	.	.	.	.	.	2	2	2	2	2	1	2	2	1	2	1	2	2				2	2	2	2	2	2	2	2	2	2	2	2	2	2	.	5	4
3	12	22	2014	12/22/2014	ZN0044	Z	29	1	2	.	.	.	.	.	.	.	.	.	.	.	.	.	.	.	.	.	.	.				.	.	.	.	.	.	.	.	.	.	.	.	.	.	.	5	4
3	12	29	2014	12/29/2014	ZN0045	Z	16	1	2	.	.	.	.	.	.	1	2	2	2	1	1	2	2	2	2	2	2	2				2	2	2	2	2	2	2	2	2	2	2	2	2	2	.	5	3
3	12	29	2014	12/29/2014	ZN0046	Z	16	1	2	.	.	.	.	.	.	2	1	2	2	2	1	2	2	1	2	2	2	2				2	2	2	2	2	2	2	2	2	2	2	2	2	2	.	5	.
3	12	29	2014	12/29/2014	ZN0047	Z	63	1	2	.	.	.	.	.	.	2	2	2	2	2	1	2	2	1	2	1	2	2				2	2	2	2	2	2	2	2	2	2	2	2	2	2	.	5	22
3	1	9	2015	1/9/2015	ZN0048	Z	15	1	2	.	.	.	.	.	.	1	2	2	2	1	1	2	2	2	2	2	2	2				2	2	2	2	2	2	2	2	2	2	2	2	2	2	.	1	1
3	1	9	2015	1/9/2015	ZN0049	Z	23	1	2	.	.	.	.	.	.	2	2	2	2	2	1	2	2	2	2	1	2	2				2	2	2	2	2	1	2	2	2	2	2	2	2	2	.	1	2	14
3	2	3	2015	2/3/2015	ZN0050	Z	26	1	2	.	.	.	.	.	.	1	2	2	2	2	1	2	2	1	2	2	2	2				2	2	2	2	2	2	2	2	2	2	2	2	2	2	.	4	1
3	2	3	2015	2/3/2015	ZN0051	Z	18	1	2	.	.	.	.	.	.	1	2	2	2	2	1	2	2	2	2	1	2	2				2	2	2	2	2	2	2	2	2	2	2	2	2	2	.	4	1
3	2	3	2015	2/3/2015	ZN0052	Z	32	1	2	.	.	.	.	.	.	2	2	2	2	2	1	2	2	2	2	1	1	2				2	2	2	2	2	2	2	2	2	2	2	2	2	2	.	4	14
3	2	3	2015	2/3/2015	ZN0053	Z	40	1	2	.	.	.	.	.	.	1	2	2	2	2	1	2	2	2	2	2	2	2				2	2	2	2	2	2	2	2	2	2	2	2	2	2	.	4	1
3	2	3	2015	2/3/2015	ZN0054	Z	16	1	2	.	.	.	.	.	.	1	2	2	2	2	1	2	2	2	2	2	2	2				2	2	2	2	2	2	2	2	2	2	2	2	2	2	.	4	1
3	2	3	2015	2/3/2015	ZN0055	Z	34	1	2	.	.	.	.	.	.	2	1	2	2	2	1	2	2	2	2	2	2	2				2	2	2	2	2	2	2	2	2	2	2	2	2	2	.	4	1
3	2	3	2015	2/3/2015	ZN0056	Z	16	1	2	.	.	.	.	.	.	1	2	2	2	2	1	2	2	2	2	2	2	2				2	2	2	2	2	2	2	2	2	2	2	2	2	2	.	4	1
3	2	10	2015	2/10/2015	ZN0057	Z	30	1	2	.	.	.	.	.	.	2	2	2	2	2	2	2	2	2	2	2	2	1	ceftriaxone			2	2	2	2	2	2	2	2	2	2	2	2	2	2	.	4	17
3	2	10	2015	2/10/2015	ZN0058	Z	22	1	2	.	.	.	.	.	.	2	2	2	2	2	1	2	2	1	2	1	2	2				2	2	2	2	2	2	2	2	2	2	2	2	2	2	.	4	4
3	2	10	2015	2/10/2015	ZN0059	Z	20	1	2	.	.	.	.	.	.	2	2	2	2	2	1	2	2	2	2	1	2	2				2	2	2	2	2	2	2	2	2	2	2	2	2	2	.	4	16
3	2	10	2015	2/10/2015	ZN0060	Z	38	1	2	.	.	.	.	.	.	2	2	2	2	2	2	2	2	1	2	2	2	2				2	2	2	2	2	2	2	2	2	2	2	2	2	2	.	4	14
3	2	10	2015	2/10/2015	ZN0061	Z	60	1	2	.	.	.	.	.	.	2	2	2	2	2	1	2	2	1	2	1	2	2				2	2	2	2	2	2	2	2	2	2	2	2	2	2	.	4	16
3	2	10	2015	2/10/2015	ZN0062	Z	33	1	2	.	.	.	.	.	.	2	2	2	2	2	1	2	2	2	2	1	2	2				2	2	2	2	2	1	2	1	2	2	2	2	2	2	.	4	1
3	2	17	2015	2/17/2015	ZN0063	Z	15	1	2	.	.	.	.	.	.	1	1	2	2	2	2	2	2	1	2	2	2	2				2	2	2	2	2	2	2	2	2	2	2	2	2	2	.	4	1
3	2	17	2015	2/17/2015	ZN0064	Z	50	1	2	.	.	.	.	.	.	2	2	2	2	2	2	2	2	2	2	1	2	1	xpen	gentamicin		2	2	2	2	2	2	2	2	2	2	2	2	1	2	.	4	19	12
3	2	17	2015	2/17/2015	ZN0065	Z	60	1	2	.	.	.	.	.	.	2	2	2	2	1	1	2	2	1	2	1	2	2				2	2	2	2	2	2	2	2	2	2	2	2	2	2	.	4	6
3	2	17	2015	2/17/2015	ZN0066	Z	17	1	2	.	.	.	.	.	.	2	2	2	2	2	1	2	2	2	2	2	2	2				2	2	2	2	2	2	2	2	2	2	2	2	2	2	.	4	3
3	2	24	2015	2/24/2015	ZN0067	Z	40	1	2	.	.	.	.	.	.	2	2	2	2	2	1	2	2	1	2	1	2	2				2	2	2	2	2	2	2	1	2	2	2	2	2	2	.	4	3
3	2	24	2015	2/24/2015	ZN0068	Z	45	1	2	.	.	.	.	.	.	1	2	2	2	2	1	2	2	2	2	2	2	2				2	2	2	2	2	2	2	2	2	2	2	2	2	2	.	4	1
3	2	24	2015	2/24/2015	ZN0069	Z	18	1	2	.	.	.	.	.	.	1	2	2	2	2	1	2	2	2	2	2	2	2				2	2	2	2	2	2	2	2	2	2	2	2	2	2	.	4	1
3	2	24	2015	2/24/2015	ZN0070	Z	20	1	2	.	.	.	.	.	.	1	2	2	2	2	1	2	2	2	2	2	2	2				2	2	2	2	2	2	2	2	2	2	2	2	2	2	.	4	1
3	2	24	2015	2/24/2015	ZN0071	Z	17	1	2	.	.	.	.	.	.	1	2	2	2	1	1	2	2	2	2	2	2	2				2	2	2	2	2	2	2	2	2	2	2	2	2	2	.	4	2	16
3	2	24	2015	2/24/2015	ZN0072	Z	52	1	2	.	.	.	.	.	.	.	.	.	.	.	.	.	.	.	.	.	.	.				.	.	.	.	.	.	.	.	.	.	.	.	.	.	.	4	10
3	2	24	2015	2/24/2015	ZN0073	Z	18	1	2	.	.	.	.	.	.	1	2	2	2	2	1	2	2	2	2	2	2	2				2	2	2	2	2	2	2	2	2	2	2	2	2	2	.	4	1
3	3	6	2015	3/6/2015	ZN0074	Z	22	1	2	.	.	.	.	.	.	1	2	2	2	2	1	2	2	2	2	2	2	2				2	2	2	2	2	2	2	2	2	2	2	2	2	2	.	4	1
3	3	6	2015	3/6/2015	ZN0075	Z	16	1	2	.	.	.	.	.	.	.	.	.	.	.	.	.	.	.	.	.	.	.				.	.	.	.	.	.	.	.	.	.	.	.	.	.	.	4	14
3	3	6	2015	3/6/2015	ZN0076	Z	80	1	2	.	.	.	.	.	.	2	2	2	2	2	1	2	2	2	2	1	2	2				2	2	2	2	2	1	2	2	2	2	2	2	2	2	.	4	22
3	3	6	2015	3/6/2015	ZN0077	Z	59	1	2	.	.	.	.	.	.	1	2	2	2	2	1	2	2	2	2	2	2	2				2	2	2	2	2	2	2	2	2	2	2	2	2	2	.	4	1
3	3	6	2015	3/6/2015	ZN0078	Z	50	1	2	.	.	.	.	.	.	2	2	2	2	2	1	2	2	2	2	1	2	2				2	2	2	2	2	2	2	2	2	2	2	2	2	2	.	4	3
3	3	6	2015	3/6/2015	ZN0079	Z	15	1	2	.	.	.	.	.	.	.	.	.	.	.	.	.	.	.	.	.	.	.				.	.	.	.	.	.	.	.	.	.	.	.	.	.	.	4	3
3	3	6	2015	3/6/2015	ZN0080	Z	35	1	2	.	.	.	.	.	.	1	2	2	2	2	1	2	2	2	2	2	2	2				2	2	2	2	2	2	2	2	2	2	2	2	2	2	.	4	1
3	3	6	2015	3/6/2015	ZN0081	Z	28	1	2	.	.	.	.	.	.	2	2	2	2	2	1	2	2	2	1	2	2	2				2	2	2	2	2	1	2	2	2	2	2	2	2	2	.	4	22
3	3	6	2015	3/6/2015	ZN0082	Z	50	1	2	.	.	.	.	.	.	1	2	2	2	2	1	2	2	2	2	2	2	2				2	2	2	2	2	2	2	2	2	2	2	2	2	2	.	4	1
3	3	6	2015	3/6/2015	ZN0083	Z	17	1	2	.	.	.	.	.	.	2	2	2	2	2	1	2	2	2	2	2	2	1	rabiesvaccine			2	2	2	2	2	1	2	2	2	2	2	2	2	2	.	4	14
3	3	6	2015	3/6/2015	ZN0084	Z	15	1	2	.	.	.	.	.	.	1	2	2	2	2	1	2	2	2	2	2	2	2				2	2	2	2	2	2	2	2	2	2	2	2	2	2	.	4	1
3	3	13	2015	3/13/2015	ZN0085	Z	48	2	2	.	.	.	.	.	.	2	2	2	2	2	1	1	2	2	2	2	1	2				2	2	2	2	2	1	2	2	2	2	2	2	2	2	.	4	16	22
3	3	13	2015	3/13/2015	ZN0086	Z	15	1	2	.	.	.	.	.	.	2	2	2	2	2	1	2	2	2	2	2	1	1	ORS			2	2	2	2	2	2	2	2	2	2	2	2	2	2	.	4	7
3	3	13	2015	3/13/2015	ZN0087	Z	43	1	2	.	.	.	.	.	.	1	2	2	2	2	1	2	2	2	2	2	2	2				2	2	2	2	2	2	2	2	2	2	2	2	2	2	.	4	1
3	3	13	2015	3/13/2015	ZN0088	Z	18	1	2	.	.	.	.	.	.	.	.	.	.	.	.	.	.	.	.	.	.	.				.	.	.	.	.	.	.	.	.	.	.	.	.	.	.	4	.
3	3	13	2015	3/13/2015	ZN0089	Z	27	1	2	.	.	.	.	.	.	2	2	2	1	2	2	2	2	2	2	2	1	2				2	2	2	2	2	2	2	2	2	2	2	2	2	2	.	4	7
3	3	13	2015	3/13/2015	ZN0090	Z	61	1	2	.	.	.	.	.	.	2	2	2	2	2	1	2	2	2	2	2	1	1	plasil			2	2	2	2	2	2	2	2	2	2	2	2	2	2	.	4	.
3	3	20	2015	3/20/2015	ZN0091	Z	35	1	2	.	.	.	.	.	.	1	2	2	2	2	1	2	2	2	2	2	2	2				2	2	2	2	2	2	2	2	2	2	2	2	2	2	.	4	1
3	3	20	2015	3/20/2015	ZN0092	Z	16	1	2	.	.	.	.	.	.	1	2	2	2	2	1	2	2	2	2	2	2	2				2	2	2	2	2	2	2	2	2	2	2	2	2	2	.	4	1
3	3	27	2015	3/27/2015	ZN0093	Z	48	1	2	.	.	.	.	.	.	2	2	2	2	2	1	2	2	2	2	1	2	2				2	2	2	2	2	2	2	2	2	2	2	2	2	2	.	4	3
3	3	27	2015	3/27/2015	ZN0094	Z	58	1	2	.	.	.	.	.	.	2	2	2	2	2	1	2	2	2	2	1	2	2				2	2	2	2	2	2	1	2	2	2	2	2	2	2	.	4	.
3	4	6	2015	4/6/2015	ZN0095	Z	74	1	2	.	.	.	.	.	.	1	2	2	2	2	1	2	2	2	2	2	2	2				2	2	2	2	2	2	2	2	2	2	2	2	2	2	.	4	1
3	4	6	2015	4/6/2015	ZN0096	Z	59	1	2	.	.	.	.	.	.	1	2	2	2	2	1	2	2	2	2	1	2	2				2	2	2	2	2	2	2	2	2	2	2	2	2	2	.	4	2	3
3	4	6	2015	4/6/2015	ZN0097	Z	38	1	2	.	.	.	.	.	.	2	2	2	2	2	1	2	2	2	2	2	2	2				2	2	2	2	2	2	2	1	2	2	2	2	1	2	.	4	16	3
3	4	6	2015	4/6/2015	ZN0098	Z	15	1	2	.	.	.	.	.	.	2	1	2	2	2	1	2	2	2	2	2	2	2				2	2	2	2	2	2	2	2	2	2	2	2	2	2	.	4	3
3	4	6	2015	4/6/2015	ZN0099	Z	16	1	2	.	.	.	.	.	.	2	2	2	2	2	1	2	2	2	2	1	2	2				2	2	2	2	2	2	2	1	2	2	2	2	2	2	.	4	3
3	4	6	2015	4/6/2015	ZN0100	Z	33	1	2	.	.	.	.	.	.	2	2	2	2	2	1	2	2	2	2	1	2	2				2	2	2	2	2	1	2	2	2	2	2	2	2	2	.	4	14
3	4	6	2015	4/6/2015	ZN0101	Z	22	1	2	.	.	.	.	.	.	2	2	2	2	2	1	2	2	1	2	2	2	2				2	2	2	2	2	2	2	1	2	2	2	2	2	2	.	4	16	3
3	4	13	2015	4/13/2015	ZN0102	Z	49	1	2	.	.	.	.	.	.	2	2	2	2	2	1	2	2	1	2	1	2	1	Amitriptyline			2	2	2	2	2	2	2	2	2	2	2	2	2	2	.	4	3
3	4	13	2015	4/13/2015	ZN0103	Z	21	1	2	.	.	.	.	.	.	2	2	2	2	2	2	2	2	2	2	2	2	2				2	2	2	2	2	2	2	2	2	2	2	2	2	1	.	4	16
3	4	13	2015	4/13/2015	ZN0104	Z	86	1	2	.	.	.	.	.	.	2	2	2	2	2	1	2	2	2	2	1	2	1	enalapril			2	2	2	2	2	2	2	2	1	2	2	2	2	2	.	4	9	16
3	4	13	2015	4/13/2015	ZN0105	Z	15	1	2	.	.	.	.	.	.	1	1	2	2	2	1	2	2	2	2	2	2	2				2	2	2	2	2	2	2	2	2	2	2	2	2	2	.	4	1
3	4	13	2015	4/13/2015	ZN0106	Z	18	1	2	.	.	.	.	.	.	2	2	2	2	2	2	2	2	2	2	1	2	1	xpen	Gentamicin		2	2	2	2	2	2	1	2	2	2	2	2	2	2	.	4	19
3	4	13	2015	4/13/2015	ZN0107	Z	35	1	2	.	.	.	.	.	.	2	2	2	2	2	1	2	2	2	2	1	2	2				2	2	2	2	2	2	2	2	2	2	2	2	2	2	.	4	16
3	4	20	2015	4/20/2015	ZN0108	Z	25	1	2	.	.	.	.	.	.	2	2	2	1	2	1	2	2	2	2	2	1	2				2	2	2	2	2	2	2	2	2	2	2	2	2	2	.	4	17
3	4	20	2015	4/20/2015	ZN0109	Z	54	1	2	.	.	.	.	.	.	2	1	2	2	2	1	2	2	2	2	2	2	2				2	2	2	2	2	2	2	2	2	2	2	2	2	2	.	4	.
3	4	20	2015	4/20/2015	ZN0110	Z	17	1	2	.	.	.	.	.	.	1	2	2	2	2	1	2	2	2	2	2	2	2				2	2	2	2	2	2	2	2	2	2	2	2	2	2	.	4	1
3	4	20	2015	4/20/2015	ZN0111	Z	15	1	2	.	.	.	.	.	.	1	2	2	2	1	1	2	2	2	2	2	2	2				2	2	2	2	2	2	2	2	2	2	2	2	2	2	.	4	1
3	4	20	2015	4/20/2015	ZN0112	Z	48	1	2	.	.	.	.	.	.	1	2	2	1	1	1	2	2	2	2	2	2	2				2	2	2	2	2	2	2	2	2	2	2	2	2	2	.	4	1
3	4	20	2015	4/20/2015	ZN0113	Z	18	1	2	.	.	.	.	.	.	.	.	.	.	.	.	.	.	.	.	.	.	.				.	.	.	.	.	.	.	.	.	.	.	.	.	.	.	4	3
3	4	27	2015	4/27/2015	ZN0114	Z	39	1	2	.	.	.	.	.	.	2	2	2	2	2	2	2	2	1	2	2	2	2				2	2	2	2	2	2	2	2	2	2	2	2	2	2	.	4	14
3	4	27	2015	4/27/2015	ZN0115	Z	26	1	2	.	.	.	.	.	.	.	.	.	.	.	.	.	.	.	.	.	.	.				.	.	.	.	.	.	.	.	.	.	.	.	.	.	.	4	.
3	4	27	2015	4/27/2015	ZN0116	Z	70	1	2	.	.	.	.	.	.	1	2	2	2	2	1	2	2	2	2	1	1	2				2	2	2	2	2	2	2	2	2	2	2	2	2	2	.	4	1
3	5	1	2015	5/1/2015	ZN0117	Z	40	1	2	.	.	.	.	.	.	2	2	2	2	2	1	2	2	2	2	1	2	2				2	2	2	2	2	2	2	2	2	2	2	2	2	2	.	4	22
3	5	1	2015	5/1/2015	ZN0118	Z	25	1	2	.	.	.	.	.	.	1	2	2	2	2	1	2	2	2	2	2	2	2				2	2	2	2	2	2	2	2	2	2	2	2	2	2	.	4	1
3	5	8	2015	5/8/2015	ZN0119	Z	63	1	2	.	.	.	.	.	.	2	2	2	2	2	1	2	2	2	2	1	2	2				2	2	2	2	2	1	2	2	2	2	2	2	2	2	.	4	14
3	5	8	2015	5/8/2015	ZN0120	Z	16	1	2	.	.	.	.	.	.	1	2	2	2	2	1	2	2	2	2	2	2	2				2	2	2	2	2	1	2	2	2	2	2	2	2	2	.	4	2	14
3	5	8	2015	5/8/2015	ZN0121	Z	65	1	2	.	.	.	.	.	.	1	2	2	2	2	1	2	2	2	2	1	2	2				2	2	2	2	2	2	2	2	2	2	2	2	2	2	.	4	17	2
3	5	8	2015	5/8/2015	ZN0122	Z	27	1	2	.	.	.	.	.	.	2	1	2	2	2	1	2	2	2	2	2	2	2				2	2	2	2	2	2	2	2	2	2	2	2	2	2	.	4	3
3	5	15	2015	5/15/2015	ZN0123	Z	56	1	2	.	.	.	.	.	.	1	2	2	2	2	1	2	1	2	2	2	2	2				2	2	2	2	2	2	2	2	2	2	2	2	2	2	.	4	1
3	5	22	2015	5/22/2015	ZN0124	Z	15	1	2	.	.	.	.	.	.	2	2	2	2	2	1	2	2	2	2	1	2	1	dressing			2	2	2	2	2	1	2	2	2	2	2	2	2	2	.	4	14
3	5	22	2015	5/22/2015	ZN0125	Z	17	1	2	.	.	.	.	.	.	2	2	2	2	2	1	1	2	2	2	2	2	2				2	2	2	2	2	2	2	2	2	2	2	2	2	2	.	4	3
3	5	22	2015	5/22/2015	ZN0126	Z	21	1	2	.	.	.	.	.	.	1	2	2	2	1	1	2	2	2	2	2	2	2				2	2	2	2	2	2	2	2	2	2	2	2	2	2	.	4	1
3	6	5	2015	6/5/2015	ZN0127	Z	18	1	2	.	.	.	.	.	.	2	2	2	2	2	1	2	2	2	2	1	2	2				2	2	2	2	2	2	2	2	2	2	2	2	2	2	.	4	3
3	6	5	2015	6/5/2015	ZN0128	Z	45	1	2	.	.	.	.	.	.	1	2	2	2	2	1	2	2	1	2	2	2	2				2	2	2	2	2	2	2	2	2	2	2	2	2	2	.	4	1
3	6	5	2015	6/5/2015	ZN0129	Z	16	1	2	.	.	.	.	.	.	1	2	2	2	2	1	2	2	2	2	2	2	2				2	2	2	2	2	2	2	2	2	2	2	2	2	2	.	4	1
3	6	5	2015	6/5/2015	ZN0130	Z	16	1	2	.	.	.	.	.	.	1	2	2	2	2	1	2	2	2	2	2	2	2				2	2	2	2	2	2	2	2	2	2	2	2	2	2	.	4	1
3	6	5	2015	6/5/2015	ZN0131	Z	26	1	2	.	.	.	.	.	.	2	2	2	2	2	1	2	2	2	2	1	2	2				2	2	2	2	2	1	2	2	2	2	2	2	2	2	.	4	14
3	6	12	2015	6/12/2015	ZN0132	Z	32	1	2	.	.	.	.	.	.	1	2	2	2	2	1	2	2	2	2	2	2	2				2	2	2	2	2	2	2	2	2	2	2	2	2	2	.	4	1
3	6	12	2015	6/12/2015	ZN0133	Z	27	1	2	.	.	.	.	.	.	1	2	2	2	2	1	2	2	2	2	2	2	2				2	2	2	2	2	2	2	2	2	2	2	2	2	2	.	4	1
3	6	12	2015	6/12/2015	ZN0134	Z	27	1	2	.	.	.	.	.	.	2	2	2	2	2	1	2	2	2	1	2	2	2				2	2	2	2	2	2	2	2	2	2	2	2	2	2	.	4	22
3	6	12	2015	6/12/2015	ZN0135	Z	51	1	.	.	.	.	.	.	.	2	2	2	2	2	1	1	2	2	2	2	2	2				2	2	2	2	2	2	2	2	2	2	2	2	2	2	.	4	16
3	6	12	2015	6/12/2015	ZN0136	Z	56	1	2	.	.	.	.	.	.	1	2	2	2	2	1	2	2	2	2	2	2	2				2	2	2	2	2	2	2	2	2	2	2	2	2	2	.	4	1
3	6	12	2015	6/12/2015	ZN0137	Z	56	1	2	.	.	.	.	.	.	2	2	2	2	2	2	2	2	2	2	2	2	2				2	2	2	2	2	2	2	2	2	2	2	2	2	1	.	4	16
3	6	19	2015	6/19/2015	ZN0138	Z	15	1	2	.	.	.	.	.	.	1	2	2	2	2	1	2	2	2	2	2	2	2				2	2	2	2	2	2	2	2	2	2	2	2	2	2	.	4	1
3	6	19	2015	6/19/2015	ZN0139	Z	20	1	2	.	.	.	.	.	.	1	2	2	2	2	1	2	2	2	2	1	2	2				2	2	2	2	2	2	2	2	2	2	2	2	2	2	.	4	1
3	6	19	2015	6/19/2015	ZN0140	Z	26	1	2	.	.	.	.	.	.	1	2	2	2	2	1	2	2	2	2	2	2	2				2	2	2	2	2	2	2	2	2	2	2	2	2	2	.	4	1
3	6	26	2015	6/26/2015	ZN0141	Z	61	1	2	.	.	.	.	.	.	1	2	2	2	2	1	2	2	2	2	2	2	1	antacid			2	2	2	2	2	2	2	2	2	2	2	2	2	2	.	4	1
3	6	26	2015	6/26/2015	ZN0142	Z	70	1	2	.	.	.	.	.	.	1	2	2	2	2	1	2	2	2	2	2	2	2				2	2	2	1	2	2	2	2	2	2	2	2	2	2	.	4	1
3	6	26	2015	6/26/2015	ZN0143	Z	33	1	2	.	.	.	.	.	.	1	2	2	2	2	1	2	2	2	2	2	2	1	antacid			2	2	2	2	2	2	2	2	2	2	2	2	2	2	.	4	1
3	6	26	2015	6/26/2015	ZN0144	Z	15	1	2	.	.	.	.	.	.	1	2	2	2	2	1	2	2	2	2	1	2	2				2	2	2	2	2	2	2	2	2	2	2	2	2	2	.	4	2	3
3	6	26	2015	6/26/2015	ZN0145	Z	27	1	2	.	.	.	.	.	.	1	2	2	2	2	1	2	2	2	2	2	2	2				2	2	2	2	2	2	2	2	2	2	2	2	2	2	.	4	1
3	7	7	2015	7/7/2015	ZN0146	Z	23	1	2	.	.	.	.	.	.	2	2	2	2	2	2	2	2	2	2	1	2	1	WC			2	2	2	2	2	2	2	2	2	2	2	2	2	2	.	4	16
3	7	7	2015	7/7/2015	ZN0147	Z	16	1	2	.	.	.	.	.	.	1	2	2	2	2	1	2	2	2	2	1	2	2				2	2	2	2	2	2	2	2	2	2	2	2	2	2	.	4	1
3	7	7	2015	7/7/2015	ZN0148	Z	41	1	2	.	.	.	.	.	.	1	2	2	2	2	1	2	1	2	2	1	2	2				2	2	2	2	2	2	2	2	2	2	2	2	2	2	.	4	1
3	7	7	2015	7/7/2015	ZN0149	Z	46	1	2	.	.	.	.	.	.	2	1	2	2	2	1	2	2	2	2	1	2	2				2	2	2	2	2	2	2	2	2	2	2	2	2	2	.	4	3
3	7	7	2015	7/7/2015	ZN0150	Z	25	1	2	.	.	.	.	.	.	2	1	2	2	2	1	2	2	2	2	1	2	2				2	2	2	2	2	2	2	2	2	2	2	2	2	2	.	4	3
3	7	7	2015	7/7/2015	ZN0151	Z	27	1	2	.	.	.	.	.	.	2	1	2	2	2	1	2	2	2	2	2	2	2				2	2	2	2	2	2	2	2	2	2	2	2	2	2	.	4	3
3	7	7	2015	7/7/2015	ZN0152	Z	30	1	2	.	.	.	.	.	.	1	1	2	2	2	1	2	2	2	2	2	2	2				2	2	2	2	2	2	2	1	2	2	2	2	2	2	.	4	2	3
3	7	7	2015	7/7/2015	ZN0153	Z	17	1	2	.	.	.	.	.	.	2	2	2	2	2	2	2	2	2	2	1	2	2				2	2	2	2	2	1	2	2	2	2	2	2	2	2	.	4	14
3	7	7	2015	7/7/2015	ZN0154	Z	70	1	2	.	.	.	.	.	.	1	1	2	2	2	1	2	2	2	2	2	2	2				2	2	2	2	2	2	2	2	2	2	2	2	2	2	.	4	2	3
3	7	7	2015	7/7/2015	ZN0155	Z	19	2	2	.	.	.	.	.	.	1	2	2	2	2	1	2	2	2	2	2	2	2				2	2	2	2	2	2	2	2	2	2	2	2	2	2	.	4	1
3	7	7	2015	7/7/2015	ZN0156	Z	19	2	2	.	.	.	.	.	.	2	1	2	2	2	1	2	2	2	2	2	2	2				2	2	2	2	2	2	2	1	2	2	2	2	2	2	.	4	3
3	7	14	2015	7/14/2015	ZN0157	Z	32	2	.	.	.	.	.	.	.	2	2	2	2	2	1	1	2	2	2	2	2	2				2	2	2	2	1	2	2	2	2	2	2	2	2	2	.	4	16
[truncated: 1,652 more rows]
[truncated: 5 more columns]
